# Supplementary material for: Preoperative assessment of tertiary lymphoid structures in stage I lung adenocarcinoma using CT radiomics: a multicenter retrospective cohort study
Source: Cancer Imaging. 2024 Dec 18;24:167. doi: 10.1186/s40644-024-00813-5 (PMC11654080; doi:10.1186/s40644-024-00813-5)
Supplement: Supplementary file 8 — Supplementary Material 8 [file 40644_2024_813_MOESM8_ESM.xlsx]

## Sheet: Supplementary table1
ID	DFS_time	DFS_status	TLS	Group
1	32.5	0	0	training
2	40.6	0	1	training
3	33.6	0	0	training
5	33.4	0	0	training
6	29.4	0	0	training
7	41.2	0	0	training
8	41.3	0	0	training
9	44.6	0	0	training
11	37.6	0	1	training
12	30.9	1	0	training
20	32.4	0	1	training
21	33.9	0	1	training
22	36.2	0	1	training
23	36.7	0	0	training
24	27.9	1	0	training
25	40.1	0	0	training
26	24.2	0	0	training
27	40	0	0	training
28	44.3	0	0	training
29	8.9	0	0	training
30	36.6	0	1	training
31	35.6	0	0	training
32	34.9	0	1	training
33	44.6	0	1	training
34	44.6	0	1	training
35	47.5	0	1	training
36	48	0	0	training
37	45.7	0	1	training
38	38.3	0	0	training
39	26.5	0	0	training
40	37.8	0	0	training
41	47.1	0	1	training
42	35.8	0	1	training
43	46.4	0	0	training
44	35.6	0	0	training
45	35.9	0	0	training
46	43.8	0	0	training
47	36.9	0	1	training
48	32.1	0	0	training
49	32	0	1	training
59	41.8	0	0	training
61	41	0	0	training
74	37.5	0	1	training
75	36.8	0	0	training
76	36.9	0	1	training
77	35.4	0	0	training
78	34.2	0	1	training
175	43.8	0	0	training
176	32.8	0	0	training
82	44.7	0	1	training
83	29.5	0	0	training
84	27.6	0	0	training
85	27.3	0	0	training
86	40.1	0	1	training
87	44.2	0	1	training
88	31.2	0	0	training
89	33.2	0	0	training
90	42.3	0	1	training
91	44.3	0	1	training
92	27.6	1	0	training
93	28.6	0	0	training
95	40.2	0	1	training
96	40.6	1	1	training
97	29.5	1	0	training
98	27.6	1	0	training
99	41.4	0	1	training
100	43.2	0	1	training
101	23.7	1	0	training
102	44.6	0	1	training
103	28.9	0	0	training
104	42.3	0	1	training
105	43.3	0	1	training
174	23.6	1	0	training
107	30.2	0	0	training
121	43.6	0	1	training
111	44.2	0	1	training
112	38.1	0	0	training
113	19.6	0	0	training
114	41.2	0	1	training
115	28.9	0	0	training
116	41.3	0	0	training
117	45.6	0	1	training
118	39.6	0	1	training
119	49.5	0	1	training
120	23.1	0	0	training
122	39.6	1	1	training
309	43.6	0	1	training
124	16.8	1	0	training
126	28.8	0	0	training
127	43.2	1	1	training
286	43.7	0	1	training
275	44.4	0	1	training
128	44.4	0	1	training
130	38.7	0	1	training
131	42.3	1	1	training
129	42.9	0	1	training
132	33.2	0	0	training
133	24.9	1	0	training
134	31.2	0	0	training
178	42.4	0	1	training
123	47.3	0	1	training
136	25.6	0	0	training
135	24.3	1	0	training
138	40.2	0	1	training
276	41.6	0	1	training
142	22	1	0	training
140	30.6	0	0	training
147	39.8	0	0	training
287	49.7	0	1	training
148	35.6	1	0	training
149	49.1	0	0	training
150	49	0	0	training
152	48.7	0	1	training
151	48.7	0	0	training
153	48.5	1	1	training
155	48.3	0	1	training
156	28.2	0	0	training
157	28	1	0	training
159	37.8	0	0	training
180	43.2	0	0	training
158	48	0	0	training
110	44.9	0	0	training
154	35.2	0	0	training
94	32.4	0	0	training
177	23.2	0	1	training
181	28.1	1	0	training
173	43	0	0	training
278	42.9	1	1	training
81	42	0	0	training
182	35.6	0	1	training
183	42	0	0	training
292	41.8	0	0	training
186	41.9	0	0	training
184	41.8	0	1	training
291	21.8	1	0	training
185	21.7	1	0	training
187	21.6	1	0	training
188	41.6	0	1	training
277	41.3	0	0	training
280	40.9	0	1	training
189	41.1	0	0	training
191	40.9	0	0	training
319	40.7	0	0	training
197	40.7	0	0	training
198	45.7	0	1	training
194	40.6	0	1	training
196	40.6	0	1	training
195	40.4	0	0	training
201	20	1	1	training
106	40.1	0	0	training
203	40.1	1	1	training
204	40.1	0	0	training
200	40.1	0	0	training
202	39.9	0	0	training
207	29.5	0	0	training
293	39.3	0	0	training
210	39.1	1	0	training
208	21.7	0	0	training
209	21.3	0	1	training
206	29	0	0	training
320	38.8	0	1	training
168	38.7	0	1	training
212	28.6	0	1	training
213	38.6	0	1	training
216	38.3	0	1	training
215	38.2	0	1	training
218	38.2	1	1	training
217	28.8	0	1	training
193	38.1	0	1	training
219	37.8	1	0	training
294	27.7	1	0	training
222	37.6	0	0	training
223	35.6	0	0	training
225	27.6	0	0	training
224	37.5	0	1	training
220	37.4	0	0	training
226	37.3	0	1	training
108	37.2	0	0	training
227	37.2	0	1	training
228	37.1	0	1	training
229	37	0	0	training
231	37	0	1	training
232	36.8	0	0	training
233	36.6	0	0	training
234	42.5	0	1	training
211	25.7	0	0	training
230	36.5	0	1	training
235	36.4	0	0	training
240	32	0	0	training
238	35.7	0	0	training
241	35.7	0	1	training
239	35.6	0	0	training
242	35.6	0	1	training
236	35.5	0	0	training
243	35.5	0	1	training
246	35.5	0	1	training
244	35.5	0	1	training
249	35.4	0	0	training
251	35.3	0	0	training
248	35.3	0	1	training
252	35.1	0	1	training
250	2.8	0	0	training
266	22.6	0	0	training
254	35.1	0	1	training
253	36.8	0	1	training
258	24.7	1	1	training
139	34.6	0	1	training
260	21.5	1	0	training
256	34.5	0	0	training
259	34.5	0	0	training
160	29.9	1	1	training
161	46.5	0	1	training
261	34.4	0	0	training
237	34.4	0	1	training
279	25.6	0	0	training
163	46.3	0	1	training
282	28.7	1	1	training
283	31.2	0	0	training
284	41.2	0	1	training
262	34.3	0	0	training
162	46.3	0	1	training
281	46	0	1	training
164	40.6	0	1	training
166	45.6	0	0	training
167	45.6	0	1	training
264	34	0	0	training
265	34	0	0	training
267	33.8	0	0	training
190	33.4	0	0	training
269	29.3	0	0	training
296	43.5	0	1	training
301	41.1	0	1	training
304	42.2	0	1	training
165	23.5	0	0	training
288	26.9	0	0	training
289	45.1	0	0	training
169	45	0	0	training
170	24.5	1	0	training
290	44.5	0	0	training
270	33.2	1	0	training
125	44.4	0	0	training
172	46.4	0	1	training
171	44.2	0	0	training
79	33	0	0	training
285	32.6	0	1	training
327	41.5	0	1	training
263	32.5	0	0	training
271	32.5	0	0	training
272	28.3	0	0	training
273	32.4	0	0	training
0	31.2	0	0	validation
1	33.6	1	0	validation
2	42.2	0	1	validation
3	45.3	0	1	validation
4	39.5	0	0	validation
5	39.3	0	0	validation
6	36.6	1	0	validation
7	39.5	0	1	validation
8	39.2	0	0	validation
9	21.5	1	0	validation
10	36.5	0	0	validation
11	38.9	0	1	validation
12	27.6	0	0	validation
13	36.6	0	0	validation
14	36.2	1	0	validation
15	20.5	0	1	validation
16	35.5	0	0	validation
17	35.5	0	1	validation
18	34.9	0	1	validation
19	40.3	0	0	validation
20	34.8	0	0	validation
21	34.4	0	1	validation
22	42.7	0	0	validation
23	34.4	0	0	validation
24	34.2	0	0	validation
25	36.6	0	0	validation
26	29.9	0	1	validation
27	33.3	0	1	validation
28	33.3	0	0	validation
29	33.3	0	0	validation
30	42.6	0	0	validation
31	40.2	0	0	validation
32	32.8	0	1	validation
33	35.5	0	0	validation
34	31.9	0	0	validation
35	36.6	0	1	validation
36	28	0	0	validation
37	41	0	1	validation
38	30.5	0	0	validation
39	40.2	0	1	validation
40	30.1	0	1	validation
41	29.6	0	1	validation
42	29.3	0	1	validation
43	44.5	0	1	validation
44	29.4	0	0	validation
45	27.5	0	0	validation
46	40.5	0	0	validation
47	28.7	0	0	validation
48	28.3	0	0	validation
49	41.2	1	0	validation
50	28	0	1	validation
51	31.5	0	1	validation
52	21.3	0	1	validation
53	30.9	0	0	validation
54	30.5	0	0	validation
55	30.3	0	0	validation
56	29.2	0	0	validation
57	29.1	0	0	validation
58	28.9	1	0	validation
59	28.6	0	0	validation
60	33.1	0	0	validation
61	32.3	0	1	validation
62	27.3	0	0	validation
63	27	0	0	validation
64	26.6	0	1	validation
65	25.9	0	0	validation
66	25.4	0	0	validation
67	34.8	0	0	validation
68	44.1	0	1	validation
69	23.8	0	0	validation
70	33.4	0	0	validation
71	41.5	0	1	validation
72	22.7	1	0	validation
73	22.4	0	1	validation
74	41.6	0	0	validation
75	41.2	0	1	validation
76	40.9	0	0	validation
77	40.5	0	0	validation
78	25.8	0	0	validation
79	20.1	0	0	validation
80	40.1	0	0	validation
81	30.4	0	0	validation
82	30.9	0	0	validation
83	29.5	0	1	validation
84	29.3	0	0	validation
85	29.2	0	1	validation
86	12.1	1	0	validation
87	27.9	0	0	validation
88	26.6	0	1	validation
89	23.8	0	0	validation
90	21.5	0	0	validation
	10581.8

## Sheet: Supplementary table2
ID	intra_exponential_firstorder_10Percentile	intra_exponential_firstorder_90Percentile	intra_exponential_firstorder_Energy	intra_exponential_firstorder_Entropy	intra_exponential_firstorder_InterquartileRange	intra_exponential_firstorder_Kurtosis	intra_exponential_firstorder_Maximum	intra_exponential_firstorder_Mean	intra_exponential_firstorder_MeanAbsoluteDeviation	intra_exponential_firstorder_Median	intra_exponential_firstorder_Minimum	intra_exponential_firstorder_Range	intra_exponential_firstorder_RobustMeanAbsoluteDeviation	intra_exponential_firstorder_RootMeanSquared	intra_exponential_firstorder_Skewness	intra_exponential_firstorder_TotalEnergy	intra_exponential_firstorder_Uniformity	intra_exponential_firstorder_Variance	intra_exponential_glcm_Autocorrelation	intra_exponential_glcm_ClusterProminence	intra_exponential_glcm_ClusterShade	intra_exponential_glcm_ClusterTendency	intra_exponential_glcm_Contrast	intra_exponential_glcm_Correlation	intra_exponential_glcm_DifferenceAverage	intra_exponential_glcm_DifferenceEntropy	intra_exponential_glcm_DifferenceVariance	intra_exponential_glcm_Id	intra_exponential_glcm_Idm	intra_exponential_glcm_Idmn	intra_exponential_glcm_Idn	intra_exponential_glcm_Imc1	intra_exponential_glcm_Imc2	intra_exponential_glcm_InverseVariance	intra_exponential_glcm_JointAverage	intra_exponential_glcm_JointEnergy	intra_exponential_glcm_JointEntropy	intra_exponential_glcm_MaximumProbability	intra_exponential_glcm_SumEntropy	intra_exponential_glcm_SumSquares	intra_exponential_gldm_DependenceEntropy	intra_exponential_gldm_DependenceNonUniformity	intra_exponential_gldm_DependenceNonUniformityNormalized	intra_exponential_gldm_DependenceVariance	intra_exponential_gldm_GrayLevelNonUniformity	intra_exponential_gldm_GrayLevelVariance	intra_exponential_gldm_HighGrayLevelEmphasis	intra_exponential_gldm_LargeDependenceEmphasis	intra_exponential_gldm_LargeDependenceHighGrayLevelEmphasis
1.nii.gz	319.343	562.366	4.02832e+09	4.5266	113.439	6.86471	1231.13	437.138	82.2568	433.103	3.76679	1227.37	54.0762	1441.73	-0.158307	1.08765e+11	0.0574752	13233.1	8019.9	6.14748e+06	-1375.75	970.91	829.583	0.0750554	21.4564	5.59723	368.477	0.134339	0.0763705	0.987259	0.924296	-0.0779992	0.703751	0.0133789	89.3554	0.00398676	8.45873	0.010619	6.45359	450.123	6.45712	495.172	0.255507	1.74682	111.387	529.866	8255.53	6.98142	56982.3
2.nii.gz	0.589766	500.536	2.05965e+09	6.29564	361.693	2.21698	917.221	239.78	172.277	242.862	0.0239483	917.197	143.004	1255.33	0.360707	5.56106e+10	0.0314293	38807	3014.42	4.11095e+07	34394	4428.39	1970.31	0.384905	31.9092	6.05374	925.361	0.204926	0.166608	0.95111	0.868019	-0.450701	0.997662	0.0451544	48.9849	0.0111131	9.59203	0.100124	7.22079	1599.67	7.7576	520.752	0.398433	28.7916	41.078	1546.68	3899.56	44.2395	16476.3
3.nii.gz	1.84123	475.919	7.1107e+07	4.42454	153.405	8.09044	1209.18	167.845	197.802	43.2342	0.0870202	1209.09	85.5533	1204.64	2.42633	1.91989e+09	0.0762182	87303.1	1292.62	2.47858e+08	953889	7087.68	7319.96	-0.0063448	52.3687	4.22831	4506.72	0.125552	0.0732605	0.92068	0.856124	-0.745727	0.999205	0.0487318	36.585	0.0234515	5.50058	0.0492035	4.43458	3601.91	4.9388	24.4694	0.499375	0.938776	3.73469	3481.01	4645.35	3.40816	4664.53
4.nii.gz	245.733	382.92	9.15529e+08	5.32207	64.1285	5.51959	587.317	311.86	42.2352	306.75	122.387	464.93	28.2695	1313.07	0.951697	2.47193e+10	0.0304617	3185.25	1487.92	320698	3237.86	261.535	193.837	0.15009	10.338	4.71645	86.1134	0.182165	0.100502	0.980087	0.907249	-0.289818	0.9756	0.102685	38.3533	0.00232512	8.96358	0.00782822	5.79553	113.843	6.54305	212.755	0.400669	0.887406	16.1751	127.204	1634.87	3.71563	5178.68
5.nii.gz	0.344902	964.116	1.48556e+08	3.8636	190.231	6.77484	2134.67	301.586	420.899	22.1613	0.0643556	2134.6	162.366	1436.41	2.24571	4.01101e+09	0.138117	369149	4230.65	3.79601e+09	7.21538e+06	29587.6	30667.5	-0.0209941	104.354	4.62739	19558.9	0.199757	0.162766	0.900374	0.848893	-0.553639	0.993467	0.102972	66.9133	0.0253583	5.7853	0.0940417	4.78479	15063.8	4.99994	21.1389	0.293596	5.19136	9.94444	14730.1	18439.2	11.7222	48857.7
6.nii.gz	4.16624	302.623	1.34012e+08	5.39862	155.765	10.3152	898.771	137.54	99.5259	113.134	0.41796	898.353	63.4202	1146.23	2.14205	3.61832e+09	0.0319108	19845.3	965.1	9.8009e+06	54670.3	1381.46	1369.94	0.00178792	27.082	5.08935	633.49	0.105874	0.0545018	0.964733	0.880063	-0.726247	0.999806	0.0541842	31.006	0.00843207	6.92234	0.0166739	5.51529	687.849	5.78748	59.549	0.583814	0.359477	3.2549	793.108	1577.66	2.13725	2185.09
7.nii.gz	0.860792	260.501	1.35131e+08	5.00635	182.519	2.75717	443.555	113.393	91.9496	93.489	0.0539706	443.501	72.4912	1118.58	0.748643	3.64854e+09	0.0576132	11571.3	773.166	2.9592e+06	11876.6	1087.89	764.271	0.175983	21.4199	4.96806	302.689	0.146292	0.0941704	0.923629	0.824627	-0.687588	0.999508	0.0679675	26.2808	0.0112962	6.65191	0.0410044	5.36161	463.042	5.72448	52.3519	0.484739	2.14575	6.22222	459.59	999.722	5.24074	1825.56
8.nii.gz	0.662332	215.464	1.74956e+08	4.24887	122.978	2.49702	263.378	69.5162	72.1328	27.5482	0.192005	263.186	54.9695	1072.86	1.01365	4.7238e+09	0.122663	7158.82	447.74	1.62345e+06	14759.3	869.127	448.391	0.322228	15.3844	4.82727	204.532	0.217777	0.156678	0.889611	0.807038	-0.490554	0.994266	0.0907276	18.492	0.014377	6.91183	0.0787861	5.49378	329.38	5.6759	36.0132	0.236929	5.20706	18.6447	284.434	494.112	12.6974	1580.49
9.nii.gz	0.187644	963.833	7.69338e+07	3.86167	164.735	6.45124	1758.63	231.597	306.649	21.7496	0.0838417	1758.55	117.647	1307.53	2.15818	2.07721e+09	0.135802	192810	3082.32	9.76912e+08	2.47509e+06	17123.5	18470.9	-0.0252735	86.936	4.01374	10638.5	0.174529	0.141955	0.901891	0.840817	-0.666741	0.996266	0.0847876	57.7491	0.0358944	5.0293	0.0907602	4.08901	8898.6	4.51687	15.3556	0.341235	2.06222	6.11111	7704.04	9908.87	6.33333	9917
10.nii.gz	0.278969	1452.61	2.94652e+08	5.27733	801.905	3.75164	2160.26	516.17	507.849	258.255	0.0672566	2160.2	346.866	1644.15	1.32457	7.95562e+09	0.0659035	404463	9092.61	3.21072e+09	5.47452e+06	29124.4	28529.5	0.0116251	119.647	5.65144	14153.3	0.110995	0.091881	0.897728	0.815168	-0.6969	0.999638	0.0263663	94.4675	0.0127794	6.7781	0.0711986	5.76077	14413.5	6.10521	52.1376	0.478327	6.7432	7.18349	16177.5	26964.9	12.0459	75201.4
11.nii.gz	0.427797	10.6945	1.32501e+08	1.13092	2.54954	123.009	563.023	8.36811	11.2474	1.63906	0.112663	562.911	1.50128	1009.57	10.9427	3.57753e+09	0.673136	2432.84	6.34344	2.99169e+06	27445.5	262.42	268.244	-0.0117397	3.3351	1.91207	256.695	0.737751	0.707919	0.9892	0.9812	-0.110394	0.497219	0.174072	2.77251	0.376641	2.52556	0.60087	2.03259	132.666	4.58402	7.72308	0.0594083	32.7098	87.5077	96.6187	102.015	150.015	254.492
12.nii.gz	1.61565	37.2657	4.94592e+07	2.65346	12.6208	7.36982	80.9593	14.8945	13.2688	7.18467	0.39924	80.56	5.92228	1015.09	2.265	1.3354e+09	0.221354	390.207	14.9046	6343.56	317.34	34.3563	35.1964	-0.0125766	3.69016	2.80638	20.9075	0.462481	0.402753	0.920243	0.854925	-0.346639	0.894284	0.268277	3.87469	0.0772563	4.21508	0.178935	3.12854	17.3882	4.16037	7.83333	0.163194	7.62326	10.625	15.4514	28.2917	22	143.75
13.nii.gz	1.55002	68.9356	5.11871e+08	3.85492	30.5165	2.65513	129.388	41.1125	18.9573	45.4844	0.0957656	129.293	13.7791	1041.38	-0.222168	1.38205e+10	0.0816037	558.099	81.6169	8723.05	-220.446	56.2857	33.9661	0.248845	4.33028	3.61767	15.0421	0.349936	0.266497	0.956853	0.870108	-0.123629	0.776905	0.197182	8.71967	0.0137407	7.12329	0.082921	4.57109	22.563	6.0496	87.1059	0.184546	19.8032	38.5169	21.733	98.3326	35	826.85
14.nii.gz	0.156562	178.172	7.95106e+08	3.25815	38.3451	20.9268	1061.31	51.8404	72.1363	2.36321	0.0466044	1061.26	29.1462	1058.24	3.6773	2.14679e+10	0.33687	13499.7	372.457	2.68343e+07	161275	1702.69	965.561	0.277465	15.242	4.42762	731.289	0.460001	0.424306	0.982907	0.943303	-0.358935	0.963762	0.121537	13.6998	0.124554	6.0622	0.343524	4.85975	667.063	6.16096	72.8817	0.10265	47.9078	239.177	536.015	658.351	112.631	907.525
15.nii.gz	0.1638	783.783	5.13169e+08	4.57886	145.701	9.34531	2143.06	242.796	330.115	20.0116	0.0613222	2142.99	112.99	1344.22	2.67994	1.38556e+10	0.137547	262392	2878.33	2.71269e+09	5.64664e+06	21699.6	21804.5	-0.00170188	82.855	5.91086	14914.3	0.202379	0.164758	0.926591	0.874516	-0.455093	0.993662	0.0775118	53.8565	0.0168005	7.44257	0.10641	6.19154	10876	6.15099	77.6408	0.273383	8.7436	39.0634	10478.3	12896.2	18.6972	20840.4
16.nii.gz	4.26974	341.485	3.13031e+08	5.65038	259.198	2.1397	592.327	182.296	118.906	211.757	0.0569601	592.271	99.5745	1190.14	0.127801	8.45185e+09	0.0297496	18607.7	1758.58	5.32075e+06	-14678.1	1428.23	1250.83	0.0660843	27.2702	5.67485	504.735	0.109993	0.0579509	0.928457	0.831535	-0.578308	0.999284	0.0562485	41.3946	0.00396144	8.06186	0.0118562	6.27943	669.765	6.24204	119.597	0.541164	0.595934	6.57466	742.552	2110.88	2.60181	3660.87
17.nii.gz	1.3012	243.069	1.36905e+08	4.201	127.498	3.88837	402.434	76.8243	83.1302	13.8589	0.35726	402.077	57.67	1081.72	1.38938	3.69643e+09	0.117247	10577.2	446.034	2.78494e+06	21626.7	1047.95	826.089	0.1196	20.652	4.80199	393.63	0.217666	0.169037	0.90764	0.825032	-0.588164	0.997522	0.115197	19.7373	0.0170205	6.40709	0.0755637	5.1878	468.51	5.46926	33.547	0.286727	3.83885	13.7179	422.485	675.214	9.94017	1091.37
18.nii.gz	1.16761	892.611	6.1659e+08	5.93533	322.504	8.44299	2069.96	314.327	318.179	153.615	0.0477248	2069.92	145.206	1401.31	2.43428	1.66479e+10	0.0424764	236207	4430.71	1.86873e+09	4.02611e+06	17641.4	17116.9	0.0178094	79.8957	6.5049	10705.5	0.100771	0.0661583	0.934377	0.866492	-0.619871	0.999744	0.0410383	65.5509	0.00376382	8.4555	0.028296	6.9436	8689.59	6.72428	139.834	0.445332	1.73127	13.3376	9430.32	13441.6	4.77707	33584.1
19.nii.gz	0.252571	55.3462	1.67204e+08	2.39713	13.979	21.8612	356.582	21.1001	27.8494	2.44209	0.0656123	356.517	9.71658	1022.27	3.99374	4.51452e+09	0.424375	2381.55	27.3915	441222	7431.7	194.004	184.942	0.0245273	6.58657	3.33217	141.134	0.527166	0.481008	0.973879	0.93155	-0.256555	0.838384	0.119274	4.99588	0.175535	4.22696	0.404669	3.48927	94.7363	5.22918	17.475	0.109219	31.5694	67.9	94.3481	117.931	81.625	209.544
20.nii.gz	18.3943	673.711	1.49953e+09	6.67673	268.544	10.3279	1877.91	285.642	246.978	156.888	0.025238	1877.88	121.49	1339.29	2.61824	4.04872e+10	0.0149121	140816	3438.99	7.70993e+08	2.0277e+06	10656.5	10630.7	0.00122122	64.4328	6.94442	6475.3	0.0761918	0.0360439	0.947337	0.875584	-0.495231	0.99936	0.0310141	58.5858	0.000965425	10.1348	0.005611	7.61033	5321.8	7.36092	514.014	0.61485	0.497012	12.4665	5627.4	8951.69	2.25359	14117.6
21.nii.gz	0.0554787	19.002	3.356e+07	1.21981	3.61618	9.08497	76.5697	8.27623	11.5187	1.01708	0.0370195	76.5327	2.13551	1008.45	2.7255	9.06119e+08	0.630854	347.593	5.97206	3606.92	248.433	29.4606	33.9962	-0.036004	3.03571	1.92226	24.1063	0.657153	0.624483	0.919238	0.884654	-0.180029	0.58455	0.138445	2.64632	0.334708	2.38335	0.549166	1.92583	15.8642	3.66228	4.15152	0.125803	18.0459	20.8182	12.9587	18.5455	78.697	96.2424
22.nii.gz	0.439662	468.141	7.92124e+07	4.03333	184.363	22.1677	2226.45	169.929	200.039	26.505	0.0701911	2226.38	83.1859	1222.53	4.04995	2.13873e+09	0.133499	125840	1504.78	1.19761e+09	2.88158e+06	11119.2	12398.2	-0.0571622	61.1088	4.3953	8632.38	0.155751	0.11701	0.959394	0.900347	-0.690466	0.99833	0.0451384	42.6213	0.0276273	5.45616	0.0866228	4.45441	5879.34	4.73224	20.5472	0.387682	3.16625	7.07547	5030.93	6224.43	8.20755	6293.11
23.nii.gz	0.61231	43.4636	1.74492e+08	2.52081	11	27.1518	304.591	18.2638	21.9312	4.90302	0.188488	304.403	5.90124	1019.14	4.53481	4.71129e+09	0.309595	1783.7	33.5912	461509	8026.55	198.67	162.31	0.102435	5.69655	3.23728	129.321	0.494935	0.448929	0.971162	0.932828	-0.245902	0.86113	0.292729	4.9396	0.0820182	4.87045	0.227579	3.72007	90.2451	5.27554	15	0.0892857	17.1105	52.0119	70.8146	88.625	51.4167	187.292
24.nii.gz	1.57976	102.375	2.51826e+08	3.24419	21.4	12.1541	367.848	33.0892	40.4361	7.30667	0.447545	367.4	13.4578	1035.18	3.03819	6.79931e+09	0.217166	4327.54	119.444	2.03626e+06	24891.1	519.995	354.082	0.196089	10.3031	4.13128	245.443	0.377942	0.323323	0.953997	0.901238	-0.331074	0.951812	0.211538	8.8159	0.0401722	6.00471	0.153562	4.63752	218.519	5.4781	32.1745	0.136913	9.18794	51.034	173.457	224.443	27.3319	431.072
25.nii.gz	0.46461	85.229	1.04726e+09	4.26595	39.3307	21.2515	455.433	38.6876	28.2523	29.0714	0.0985888	455.335	16.6404	1039.6	3.28611	2.8276e+10	0.0757209	1892.64	71.2756	280497	4337.54	156.873	148.816	0.0262258	7.48243	4.33563	92.7771	0.291004	0.21002	0.985156	0.931642	-0.119055	0.797161	0.150407	8.32192	0.00978105	7.98286	0.0741553	5.13241	76.4223	6.4125	208.37	0.215037	14.0622	73.3736	74.9354	143.779	25.4293	376.225
26.nii.gz	0.252199	225.195	4.10996e+08	4.18925	104.099	7.19038	616.44	70.5234	81.6762	12.2724	0.0302882	616.41	50.4373	1075.98	1.99924	1.10969e+10	0.177846	11714.1	497.057	9.62518e+06	76446.5	1459.68	682.486	0.363901	16.4177	4.93907	411.002	0.323381	0.278955	0.963906	0.898575	-0.449467	0.991142	0.117105	17.3979	0.0438421	6.98893	0.195287	5.5723	535.54	6.34274	68.6225	0.193303	27.9208	63.1352	465.091	681.803	52.7521	1186.58
27.nii.gz	3.28316	356.711	4.05176e+08	5.87135	238.422	3.42431	774.631	181.516	117.934	187.783	0.0927653	774.538	91.8559	1190.25	0.626642	1.09397e+10	0.0276542	20718.4	1782.63	8.8396e+06	11384.7	1760.9	1290.05	0.153323	27.4888	5.76813	530.583	0.113099	0.0622758	0.954212	0.861676	-0.585276	0.999504	0.0441015	40.7954	0.00343448	8.39508	0.0208756	6.56446	762.738	6.64773	155.021	0.542031	2.0914	7.90909	827.111	2182.17	4.67832	3627.57
28.nii.gz	1.24216	576.773	1.27653e+08	5.07861	306.808	14.0142	2109.9	243.662	234.326	130.165	0.0980122	2109.8	125.972	1296.01	3.02218	3.44664e+09	0.0574792	132955	2857.01	9.479e+08	2.46193e+06	11338.6	11892	-0.0253847	68.3773	5.07945	7176.63	0.0728811	0.038868	0.953171	0.879934	-0.762511	0.999791	0.0332582	54.633	0.0127505	6.35137	0.0276398	5.23146	5807.66	5.54767	50.3684	0.662742	0.416205	4.36842	5307.4	7732.96	2.07895	7805.25
29.nii.gz	0.0802344	33.7676	3.03807e+08	1.52729	3.50216	40.1876	2033.15	59.1131	102.967	0.754996	0.0487538	2033.1	2.77444	1091.51	5.92298	8.2028e+09	0.649827	69680.9	281.184	9.2046e+08	1.99506e+06	5889.51	5491.68	0.0334535	22.8302	2.50646	4965.89	0.703538	0.685486	0.979528	0.962857	-0.173634	0.651644	0.0810838	13.4642	0.407431	2.95353	0.634781	2.5497	2845.3	4.89986	16.4431	0.0644829	43.3055	165.706	2780.19	2937.96	186.835	7022.69
30.nii.gz	0.894211	341.134	4.05769e+08	5.64741	242.205	3.34077	743.403	166.346	116.952	174.921	0.0282174	743.375	92.9603	1174.81	0.646472	1.09558e+10	0.0448887	19804.3	1585.6	7.57712e+06	1981.55	1649.29	1119.95	0.190736	24.8628	5.67263	501.099	0.137102	0.0860119	0.957374	0.869579	-0.565888	0.999294	0.0584498	38.1149	0.00440997	8.33879	0.0376009	6.47839	692.309	6.55473	130.333	0.443311	3.08177	13.1973	788.677	1929.46	6.7619	3337.59
31.nii.gz	0.505846	1226.4	7.98678e+08	5.4701	393.577	6.22829	2139.62	356.536	421.838	80.728	0.0599922	2139.56	206.87	1481.27	2.07377	2.15643e+10	0.0746438	353980	6819.66	3.9459e+09	7.13401e+06	30714	29047.5	0.0278582	107.757	6.6072	17408.7	0.136174	0.103582	0.901893	0.838587	-0.557258	0.999194	0.0515649	79.9893	0.0067175	8.34182	0.0585738	6.97869	14940.4	6.70698	132.363	0.363634	5.29227	27.1703	14129.3	19293.1	10.7967	90173.3
32.nii.gz	2.97286	348.728	1.66042e+09	6.13179	198.583	9.02361	1310.08	177.261	108.853	168.76	0.0226805	1310.05	79.4286	1185.73	1.36455	4.48314e+10	0.025608	20002.7	1641.97	1.70242e+07	54232.1	1731.95	1348.56	0.124239	26.7518	6.04603	631.749	0.110796	0.0589708	0.982634	0.913501	-0.343443	0.99307	0.0477436	39.3189	0.00112992	10.3401	0.0165206	7.08964	770.127	7.08637	620.334	0.525262	1.47716	30.243	798.212	2091.96	3.99238	3521.43
33.nii.gz	0.462575	35.9076	3.62792e+07	2.68291	18.3924	13.3806	159.898	17.6023	18.8785	6.77592	0.269964	159.628	7.57474	1018.11	3.22883	9.79539e+08	0.235918	1034.59	24.6464	47322.9	1511.59	85.8198	85.3735	0.0162617	5.35652	2.86152	53.8715	0.367845	0.29594	0.944931	0.882401	-0.470252	0.96093	0.285183	4.88522	0.0562026	4.39544	0.112135	3.18414	42.7983	3.90015	8.6	0.245714	1.55429	8.25714	39.2653	56.4286	8.31429	80.7143
34.nii.gz	2.1041	384.275	2.49989e+08	5.5601	193.608	23.1999	1934.38	171.904	156.209	99.8401	0.0596522	1934.32	86.2433	1198.63	3.80908	6.74971e+09	0.0393711	63360.7	1592.28	3.81951e+08	1.13783e+06	6064.9	6415.02	-0.0274518	46.9568	5.79388	4205.51	0.105289	0.0601572	0.969338	0.90623	-0.660188	0.999728	0.0561525	40.9697	0.00534685	7.65456	0.0203019	6.21017	3119.98	6.12232	100.08	0.575175	0.843705	6.85057	2528.87	3747.04	2.90805	4175.57
35.nii.gz	0.234753	125.138	3.2887e+07	2.87303	51.5243	10.2839	519.048	58.4989	72.7783	6.38327	0.12399	518.924	27.7488	1064.91	2.80372	8.87949e+08	0.205707	13614.8	158.114	7.94444e+06	81217.4	1377.35	1557.22	-0.0646755	21.8397	2.72841	1061.91	0.332359	0.292907	0.916237	0.868971	-0.566707	0.962875	0.174666	14.1217	0.101661	3.70011	0.178083	2.86644	733.642	3.97833	5.89655	0.203329	2.33769	5.96552	542.029	695.276	9.75862	816.793
36.nii.gz	2.50544	302.608	2.79785e+08	4.78692	105.864	6.3646	563.999	88.9045	90.1749	35.7932	0.547357	563.451	59.704	1095.81	1.95599	7.55419e+09	0.0656671	15080.4	521.015	8.91857e+06	69074.3	1439.21	1237.22	0.075297	24.2478	5.38773	642.356	0.152247	0.0932694	0.928691	0.847481	-0.489739	0.995991	0.0815561	21.6669	0.00640345	7.58428	0.0272996	5.90956	669.108	5.66274	96.9399	0.416051	1.04448	15.3004	603.823	937.944	3.91845	1452.64
37.nii.gz	0.108058	57.7301	9.86671e+07	1.65725	3.68861	32.9733	1938.31	62.4276	105.549	0.958496	0.0319081	1938.28	4.3872	1096.93	5.41503	2.66401e+09	0.577632	74505.5	563.821	1.00604e+09	2.60952e+06	9112.45	8469.41	0.0499165	34.166	2.82746	7251.06	0.575621	0.544409	0.964401	0.944239	-0.261376	0.792478	0.0896067	19.8733	0.247823	3.41921	0.483491	2.85149	4395.46	4.30617	7.31707	0.0892326	21.9941	47.3659	2973.07	3147.83	92.3902	3241.78
38.nii.gz	1.15211	498.176	4.2005e+08	5.83132	248.281	15.6344	2054.34	207.765	192.405	104.606	0.0406576	2054.3	106.892	1242.7	3.08549	1.13414e+10	0.0368999	85605	2223.53	4.94177e+08	1.21193e+06	6664.49	5934.54	0.0587139	49.8343	6.19424	3441.53	0.0986682	0.0565217	0.97176	0.903378	-0.612526	0.999662	0.0342111	45.1561	0.00380012	8.28884	0.0236925	6.68724	3149.76	6.53167	133.206	0.489728	1.15695	10.0368	3421.5	5196.94	3.75	5920.86
39.nii.gz	1.19603	67.3734	4.06812e+07	3.0195	23.0281	4.54413	100.373	21.0091	19.2258	13.0184	0.31162	100.061	11.7266	1021.33	1.58295	1.09839e+09	0.170283	647.67	30.2197	10753.2	375.182	56.5904	64.1457	-0.059051	5.87594	3.15128	29.0024	0.304969	0.225874	0.896942	0.810407	-0.502015	0.976491	0.202158	5.65646	0.0433987	4.70054	0.0871727	3.47208	30.184	4.23106	10.3846	0.266272	2.39053	6.64103	25.2544	48	8.07692	77.1282
40.nii.gz	0.274413	21.5192	2.12746e+07	1.50644	6.52777	6.91528	41.1151	6.4651	7.34123	2.04197	0.0458836	41.0692	3.92478	1006.52	2.15594	5.74415e+08	0.528345	105.851	4.73431	242.272	24.4138	9.08677	12.3476	-0.156066	2.30553	2.02096	6.85211	0.571089	0.509086	0.896884	0.835286	-0.310343	0.747309	0.13165	2.35243	0.225476	2.6631	0.410501	2.05821	5.3586	3.46328	2.61905	0.124717	9.63265	11.0952	4.33107	8.52381	37.5714	47.381
41.nii.gz	0.280306	31.7647	9.24274e+07	1.16784	2.5065	18.9329	225.272	12.6923	19.6751	1.12041	0.0541911	225.218	1.84398	1013.4	3.96603	2.49554e+09	0.698272	1425.9	17.4676	143368	3678.87	134.309	123.195	0.0546504	4.82369	2.10603	98.6369	0.700037	0.680031	0.960872	0.930104	-0.228825	0.651025	0.10569	3.81411	0.396257	2.53014	0.619539	2.14775	64.3761	4.11833	8.17778	0.0908642	21.684	62.8444	56.6178	67.2889	117.289	184.311
42.nii.gz	0.240911	119.345	5.09228e+07	3.06283	28.0682	27.0171	697.901	46.3846	58.4058	9.91727	0.010812	697.89	20.7055	1052.15	4.65267	1.37491e+09	0.218336	12095.9	94.8378	1.27151e+07	99218.1	1071.25	1208.21	-0.0487456	16.667	3.49641	920.195	0.30096	0.236655	0.963161	0.915905	-0.507079	0.977522	0.125911	11.2633	0.054067	4.69193	0.149389	3.64418	569.867	4.35455	9.43478	0.205104	5.25331	10.0435	482.026	579.435	14.7826	602.348
43.nii.gz	0.286276	84.4289	4.97503e+07	2.75568	43.5844	4.58233	152.337	27.9657	33.5128	4.43154	0.105572	152.232	20.281	1028.84	1.63724	1.34326e+09	0.283839	1804.37	62.7107	82913.9	1918.76	164.169	142.687	0.0609311	8.4883	3.49644	69.5732	0.329563	0.27057	0.896678	0.817277	-0.49349	0.972083	0.139988	7.54444	0.0584928	4.64729	0.173858	3.74053	76.714	4.17387	8.53191	0.18153	4.92531	13.3404	71.3065	110.702	16.6596	256.83
44.nii.gz	0.336577	43.1924	2.23864e+08	2.10854	8.53798	25.0519	280.312	15.0124	20.2607	1.72437	0.0486094	280.264	5.90955	1015.69	4.33551	6.04433e+09	0.476736	1382.22	33.0329	308481	5913.33	166.207	113.448	0.190472	4.88778	3.13625	89.1312	0.579698	0.538958	0.974956	0.93646	-0.26369	0.846077	0.156479	4.45048	0.20337	4.20964	0.43755	3.37992	69.9136	5.10664	16.3548	0.0753679	37.196	103.452	54.6576	68.2488	119.028	211.069
45.nii.gz	0.130818	89.53	7.95613e+07	2.44975	19.5001	12.0758	325.096	28.0818	38.6456	1.6712	0.0227313	325.073	12.6087	1029.96	3.00998	2.14816e+09	0.403378	3865.62	60.716	738269	12058.8	378.158	389.739	-0.0090414	11.2834	3.50423	260.546	0.420306	0.370853	0.939081	0.88339	-0.35279	0.913943	0.11239	7.94792	0.109581	4.39378	0.296024	3.58169	191.974	4.36143	11.96	0.159467	10.9038	30.2533	152.76	193.04	35.3733	229.147
46.nii.gz	2.85718	477.775	3.22447e+08	5.37265	307.902	5.49079	1097.74	234.69	168.027	225.469	0.186017	1097.55	120.675	1254.16	1.35199	8.70607e+09	0.0386199	48452.9	2996.69	6.78104e+07	224305	3845.99	3108.76	0.1042	42.1632	5.90203	1320.86	0.0877335	0.0489334	0.947719	0.853303	-0.566556	0.998841	0.0272352	53.0181	0.00499775	7.75389	0.0145922	6.3549	1738.69	6.13117	93.7707	0.457418	0.561475	7.91707	1933.8	4185.65	2.89268	9025
47.nii.gz	0.0887504	2174.09	1.24529e+08	3.00925	444.986	3.71819	2228.09	471.938	594.346	5.7908	0.0717916	2228.02	355.787	1663.52	1.54037	3.36227e+09	0.261235	600702	8035.48	6.1363e+09	8.70013e+06	45069.5	54342.5	-0.0771987	158.963	3.72465	27893	0.237292	0.223301	0.844223	0.791147	-0.475306	0.964455	0.00974256	101.1	0.07126	4.55673	0.208217	3.77456	24853	4.56131	9.93333	0.220741	11.0765	11.7556	23988.1	33017.3	26.2	130290
48.nii.gz	0.208074	268.67	1.76835e+08	4.9867	156.727	5.53142	622.012	105.573	93.8916	73.8828	0.0582842	621.954	64.7775	1112.03	1.50658	4.77455e+09	0.0800528	14318.6	697.953	4.98219e+06	30718.1	1218.2	1132.29	0.0388708	24.8472	5.32563	509.17	0.141748	0.0910276	0.942462	0.850781	-0.632075	0.999361	0.0501519	26.0019	0.00907957	7.23521	0.0496951	5.78048	587.624	5.92285	54.6923	0.382464	3.01159	11.4476	569.469	1040.33	7.20979	1215.29
49.nii.gz	0.318601	279.823	1.49002e+08	2.92342	33.6784	6.60107	574.232	60.0822	83.8839	3.99123	0.154032	574.078	40.8239	1066.5	2.11457	4.02305e+09	0.307966	13644.8	403.706	1.18221e+07	93324.3	1634.08	1089.98	0.205545	20.0065	4.10419	677.063	0.380521	0.348433	0.937878	0.879303	-0.385087	0.957595	0.170092	16.322	0.0709663	5.27952	0.228311	4.37831	681.015	5.19149	14.6489	0.111823	15.3113	40.3435	542.164	702.351	43.458	1582.24
50.nii.gz	0.635212	152.394	6.99585e+08	3.83791	33.881	11.7535	497.982	45.3524	55.3765	8.87362	0.0952974	497.886	23.7721	1048.8	2.85654	1.88888e+10	0.176392	7215.51	219.824	4.98096e+06	48580.6	845.102	497.16	0.261717	12.633	4.7205	335.702	0.334014	0.277638	0.962367	0.906366	-0.280366	0.951654	0.184307	11.5187	0.0279026	7.25825	0.13379	5.39417	335.566	6.13209	88.8176	0.13965	13.6765	112.186	286.414	379.464	33.3365	539.684
51.nii.gz	0.176745	9.24153	3.66168e+07	1.12447	2.50528	15.4864	112.645	8.27535	11.6575	1.22347	0.0823447	112.563	1.28061	1008.53	3.66061	9.88655e+08	0.658951	515.203	6.04659	13704.4	646.625	44.0884	47.9254	-0.0419131	3.05221	1.80046	38.2109	0.70661	0.685806	0.944676	0.918177	-0.203823	0.598799	0.175832	2.63323	0.36588	2.28326	0.58205	1.85146	23.0034	3.72504	3.77778	0.104938	17.5802	23.7222	20.1821	25.8889	88.8889	114.944
52.nii.gz	0.643788	179.688	1.30116e+08	4.1308	66.6704	6.91226	415.914	56.424	56.8204	22.0503	0.248997	415.665	38.1869	1059.1	1.86782	3.51313e+09	0.108948	5657.98	229.838	1.30028e+06	16334.8	619.676	478.347	0.12951	13.5033	4.25554	293.359	0.246403	0.17811	0.951793	0.882171	-0.559906	0.995013	0.127547	13.8946	0.0196714	6.13778	0.0736587	4.83403	274.506	5.4327	34.7414	0.299495	3.34096	12.6379	225.084	365.793	8.75862	744.862
53.nii.gz	0.0985936	523.318	4.85825e+08	3.15888	55.2958	14.002	2352.16	186.467	285.293	1.97949	0.0985936	2352.07	57.3436	1287.67	3.39415	1.31173e+10	0.352444	250401	1951.27	4.2425e+09	8.08175e+06	23746.3	23290.8	0.0124764	71.549	4.46092	18101.9	0.429185	0.403516	0.939066	0.905649	-0.310953	0.924698	0.0768404	42.7291	0.132954	5.31437	0.353782	4.5738	11759.3	5.62971	41.3276	0.14105	32.6202	103.266	10002.4	11446.6	84.529	38791.7
54.nii.gz	0.823608	321.919	2.28776e+08	4.4888	151.556	13.1177	1183.97	110.548	122.831	21.4509	0.0518955	1183.92	75.4695	1124.26	2.7329	6.17696e+09	0.119746	30640.9	855.031	5.50779e+07	252215	2858.14	2376.53	0.0907373	31.7808	5.33991	1358.61	0.189165	0.145859	0.96585	0.89547	-0.542503	0.997133	0.0918026	27.0318	0.0142173	6.97639	0.0796121	5.69469	1308.67	5.68072	61.3646	0.339031	4.318	21.674	1223.18	1737.29	10.0939	2253.34
55.nii.gz	1.35817	371.557	9.39855e+08	5.8111	292.628	2.02409	657.632	192.172	130.106	215.127	0.108357	657.524	108.758	1201.54	0.142633	2.53761e+10	0.0437965	22435	2096.07	8.8367e+06	-25883.7	1851.16	1281.96	0.180923	26.9752	6.01048	552.461	0.12779	0.0782292	0.939851	0.84681	-0.425496	0.997027	0.0566071	44.1983	0.00247655	9.48922	0.0313268	6.94061	783.28	6.84184	283.055	0.434801	2.47453	28.5115	895.077	2413.2	5.99232	4611.74
56.nii.gz	0.53124	89.2987	7.88541e+07	3.28769	29.8033	16.3995	322.867	31.0093	31.7567	15.7768	0.155134	322.712	14.0891	1032.28	3.28767	2.12906e+09	0.175676	2615.92	99.6737	721219	11074.8	331.551	270.151	0.114146	10.2119	3.93377	162.204	0.275829	0.199402	0.953395	0.884005	-0.46252	0.981774	0.126617	9.16138	0.0280971	5.59679	0.0873578	4.303	150.425	4.55344	15.4054	0.208181	3.11541	13	103.81	150.014	10.8649	197.743
57.nii.gz	0.0887225	389.946	9.60849e+08	4.87725	152.655	15.6412	1710.15	147.985	179.748	27.564	0.0121435	1710.13	73.2901	1186.96	3.41071	2.59429e+10	0.138101	90999.2	1553.18	6.12589e+08	1.78739e+06	8697.04	7339.17	0.0861054	45.5221	6.05118	5257.76	0.220503	0.176538	0.957979	0.90516	-0.426259	0.994488	0.073222	34.7977	0.0190766	8.35137	0.124354	6.58951	4009.05	6.57089	196.437	0.288031	13.1239	94.1848	3637.29	4550.53	25.3431	4741.46
58.nii.gz	0.262081	195.039	1.72659e+08	3.75927	51.4078	11.9735	604.902	54.6379	63.9935	14.7183	0.0670822	604.835	31.6426	1058.85	2.72133	4.6618e+09	0.194131	8903.57	195.07	4.32541e+06	40210.4	759.335	610.575	0.115882	15.083	4.64915	380	0.278794	0.216194	0.966874	0.903987	-0.435794	0.984741	0.0850472	12.5432	0.0301504	6.33142	0.142335	5.01878	342.477	5.31282	29.8571	0.193878	7.67651	29.8961	353.458	486.006	20.2468	562.734
59.nii.gz	1.67995	429.958	2.12629e+08	5.13654	350.034	1.62651	637.216	209.699	170.938	225.821	0.282308	636.933	150.962	1223.68	0.180565	5.74098e+09	0.0602063	34015	2749.73	1.7013e+07	-46746.5	2769.8	2132.56	0.129716	34.4899	5.4571	936.279	0.14276	0.0974749	0.90271	0.814209	-0.630073	0.999324	0.0555352	50.8798	0.00935264	7.19557	0.0484579	5.86308	1225.59	6.0236	55.9296	0.39387	3.40349	8.5493	1357.97	3160.63	7.69014	6718.06
60.nii.gz	0.2373	86.7917	3.62443e+08	2.66073	15.0858	16.8603	476.233	29.8356	41.702	2.41302	0.0430296	476.19	11.1586	1032.48	3.62052	9.78596e+09	0.39301	5447.23	77.278	2.6041e+06	29454.1	521.888	431.27	0.092852	9.84586	3.76172	333.085	0.509071	0.466958	0.966559	0.926844	-0.266033	0.881929	0.139015	7.38319	0.148407	4.98977	0.372966	4.01832	238.289	5.61235	29.5412	0.0868858	37.1059	133.624	215.505	259.415	96.7588	377.897
61.nii.gz	0.857703	119.534	7.73982e+07	2.87046	43.9944	15.5363	575.629	46.556	60.1074	4.82552	0.231105	575.398	21.9515	1051.52	3.42327	2.08975e+09	0.286531	10409.8	222.986	9.79154e+06	80526.9	1235.31	1151.01	0.0655281	19.792	3.98671	734.354	0.308114	0.26288	0.941835	0.881451	-0.426742	0.968413	0.132463	14.1396	0.0510351	5.15244	0.169607	4.19017	596.578	4.56403	10.8571	0.155102	7.61551	20.0571	415.39	512.271	22.7143	763.186
62.nii.gz	1.59078	422.173	3.3294e+08	5.75693	301.831	1.99185	611.652	202.681	140.498	215.386	0.209504	611.443	114.818	1213.75	0.255075	8.98937e+09	0.0388832	26741.9	2373.35	1.11705e+07	-23650	2149.71	1560.46	0.157178	30.3727	5.81017	632.463	0.10577	0.057791	0.920088	0.821728	-0.638317	0.999743	0.0496219	47.1721	0.00430256	8.09323	0.0215405	6.44284	927.542	6.32654	133.257	0.589631	1.09954	8.78761	1065.15	2750.5	3.36283	3702.59
63.nii.gz	0.930336	106.676	2.97023e+07	2.47511	24.354	8.36491	225.16	28.6459	35.8068	4.94216	0.591994	224.568	16.24	1029.95	2.40005	8.01963e+08	0.288265	2684.7	34.8834	158849	2988.1	148.313	196.478	-0.183695	8.90011	2.40137	97.7583	0.323098	0.259835	0.934769	0.864251	-0.579996	0.958307	0.188448	6.41188	0.115856	3.41139	0.176786	2.48562	86.1979	3.65148	6	0.214286	1.63265	8.07143	108.872	149.286	9	183.857
64.nii.gz	0.0912497	83.7904	2.44699e+08	2.75116	17.4431	51.6415	880.077	30.3086	40.9566	3.03643	0.00896346	880.068	11.0441	1033.71	6.00716	6.60688e+09	0.340516	7019.75	67.598	9.79983e+06	62384.4	612.555	547.841	0.0529372	9.90656	3.76237	449.349	0.468014	0.418207	0.987057	0.955594	-0.258991	0.879522	0.154352	7.16443	0.111499	5.01045	0.314312	4.00612	290.099	5.31455	25.655	0.112031	28.3768	77.9782	279.543	324.533	74.8428	415.371
65.nii.gz	0.250043	333.55	2.74985e+08	4.60249	236.426	3.84977	750.822	116.265	123.352	36.1241	0.0262692	750.796	97.5992	1125.71	1.19925	7.4246e+09	0.135849	21166.9	945.002	1.35411e+07	64253.3	2108.46	1577.42	0.145061	28.925	5.51073	734.303	0.195696	0.151675	0.942741	0.856939	-0.519643	0.996915	0.0511419	28.4864	0.0176233	7.27641	0.110814	5.9624	921.469	5.92045	64.0876	0.295334	9.28616	29.4793	842.102	1410.17	18.6774	2534.3
66.nii.gz	0.268566	208.146	8.07161e+08	3.96106	64.1314	11.0939	751.639	60.4603	75.752	7.9458	0.0219043	751.617	38.4673	1066.23	2.67998	2.17933e+10	0.204194	12270.6	306.979	1.01148e+07	79800.7	1267.2	896.179	0.17273	17.4238	5.11374	590.22	0.315129	0.265494	0.968823	0.911541	-0.289882	0.956779	0.131417	14.6313	0.0365101	7.30941	0.171942	5.62004	540.845	6.0961	119.144	0.167808	17.0708	144.977	488.033	648.715	39.1211	849.104
67.nii.gz	1.11598	2013.43	1.86089e+08	4.87536	587.001	3.58837	2013.43	487.828	523.349	172.701	0.0422089	2013.38	547.752	1630.46	1.43104	5.0244e+09	0.0579592	444779	10683.1	4.00363e+09	6.59097e+06	34587.7	33028.6	0.0229991	127.324	5.08147	16600.7	0.0781831	0.0500794	0.873077	0.800266	-0.742564	0.999649	0.0183443	101.369	0.0144482	6.19367	0.0341527	5.1788	16904.1	5.34329	33.5143	0.478776	0.787755	4.05714	17771.1	27386.3	3.25714	157658
68.nii.gz	0.442918	1311.88	2.07523e+09	6.49631	439.577	5.39176	2043.84	408.22	406.127	184.993	0.0473313	2043.8	229.08	1514.29	1.82739	5.60311e+10	0.0360783	309984	6902.65	2.33367e+09	4.60227e+06	23228.4	23336.6	-0.00235985	101.348	7.38363	13058.8	0.0803115	0.0508768	0.909353	0.834366	-0.515419	0.999487	0.0243732	83.2356	0.00192193	9.93929	0.0279798	7.95031	11641.2	7.30811	488.019	0.539247	2.1149	32.6508	12386.1	19141.6	4.94696	53699.3
69.nii.gz	0.157448	275.35	2.12335e+08	4.11867	105.36	10.0347	849.25	91.6669	112.269	11.8726	0.0222714	849.227	54.0313	1104.68	2.65641	5.73303e+09	0.177104	28576.9	535.906	3.71258e+07	215951	2684.61	2660.57	0.00411871	30.9764	5.20304	1696.85	0.239276	0.194397	0.937345	0.873792	-0.503089	0.994673	0.110726	23.0093	0.0222913	6.79272	0.118471	5.51112	1336.3	5.59988	45.3333	0.260536	8.01467	30.8161	1137.37	1497.06	18.2989	1729.25
70.nii.gz	0.609733	412.53	1.52069e+08	5.01091	202.624	16.0487	1708.53	184.793	189.555	82.3643	0.056914	1708.47	88.1828	1227.04	3.45928	4.10587e+09	0.0606803	101903	1573.81	4.76512e+08	1.51929e+06	7850.11	8349.1	-0.026769	52.7546	5.28892	5538.7	0.101444	0.0541476	0.953082	0.888647	-0.69218	0.999605	0.0378034	41.1305	0.00980087	6.78636	0.0287132	5.55222	4049.8	5.59459	57.297	0.567297	0.881678	6.12871	4064.25	5473.84	3	5515.11
71.nii.gz	0.190994	277.271	2.21068e+08	4.93104	147.682	25.8198	1697.74	127.708	132.05	51.611	0.020407	1697.72	59.6764	1154.01	4.42203	5.96885e+09	0.0745391	60012.7	709.127	2.46482e+08	808246	3990.25	4192.08	-0.0285104	33.8244	5.33242	3040.44	0.136263	0.0827653	0.975492	0.922935	-0.58261	0.998588	0.0530418	27.5112	0.0082303	7.23675	0.040208	5.7624	2045.58	5.69514	77.8795	0.469154	1.56249	12.3735	2396.7	3076.78	4.61446	3184.17
72.nii.gz	0.714098	1275.91	1.61083e+08	4.66479	340.65	6.04441	2179.49	369.572	431.145	90.5372	0.0646803	2179.43	197.904	1506.25	2.08302	4.34924e+09	0.0700258	393049	9270.93	6.76587e+09	1.08192e+07	38551.4	33904.9	0.0525937	115.765	4.81861	20286.4	0.119897	0.0885861	0.895024	0.83314	-0.739839	0.999492	0.0486956	89.555	0.0182662	5.92931	0.0449107	4.91256	18114.1	5.43116	32.3521	0.455664	1.37909	4.97183	15695.2	21227.6	4.38028	144565
73.nii.gz	0.150965	13.0069	3.11839e+08	1.21279	1.78167	51.0971	942.389	21.3103	36.1868	0.659984	0.0335441	942.356	1.31956	1026.41	6.66637	8.41965e+09	0.716422	10434.5	34.3339	1.97296e+07	113232	817.612	783.134	0.0273266	7.61042	2.02576	724.318	0.771615	0.755048	0.985659	0.972701	-0.149754	0.562489	0.100484	5.06107	0.490307	2.42511	0.696329	2.07208	400.186	4.86219	16.9054	0.0571129	44.6525	212.061	415.495	440.868	225.446	666.443
74.nii.gz	0.901777	37.0424	3.06274e+08	2.42625	8.66774	67.4474	802.078	21.7584	28.4507	4.08903	0.231887	801.847	5.51412	1024.15	7.2167	8.26939e+09	0.374507	4891.93	42.4675	4.44522e+06	34627.7	386.033	335.865	0.0635635	6.67416	3.34444	290.792	0.519613	0.474388	0.990559	0.966988	-0.232235	0.850199	0.247823	5.46466	0.110134	4.94715	0.296558	3.81436	180.475	5.20194	21.3562	0.0731375	19.3965	109.356	196.024	220.007	68.7808	344.411
75.nii.gz	0.630391	159.738	7.62334e+07	3.77693	74.1673	6.43728	350.536	55.9316	57.2062	20.4164	0.128564	350.407	34.6535	1058.81	1.93292	2.0583e+09	0.155277	6088.07	204.572	1.44789e+06	16998.1	585.724	621.042	-0.0434564	17.9083	4.20138	294.84	0.19881	0.141431	0.912241	0.824941	-0.605465	0.995029	0.0661556	14.4753	0.0285089	5.50023	0.0886059	4.37698	301.692	4.91284	22.5	0.330882	2.83997	10.5588	245.125	384.574	7.70588	521.397
76.nii.gz	0.676454	96.4457	9.78276e+07	3.58456	37.4897	6.68195	233.709	35.5225	38.1581	10.8189	0.0395624	233.669	21.9167	1036.84	2.02697	2.64135e+09	0.149137	2722.23	110.634	349007	6225.91	298.249	230.412	0.131919	10.4537	4.17435	119.557	0.262479	0.195835	0.924435	0.843689	-0.459974	0.985489	0.157975	9.66931	0.0202873	6.02819	0.0678414	4.6409	132.165	5.056	19.8132	0.217727	2.73952	13.5714	107.8	166.802	9.63736	412.209
77.nii.gz	0.208904	31.8062	5.59054e+08	1.70573	3.61462	115.189	1269.47	20.7632	32.5719	1.24259	0.0353536	1269.43	2.94567	1025.11	9.59284	1.50945e+10	0.605355	8895.42	80.0032	2.77772e+07	125061	764.145	565.344	0.148985	7.01463	2.81035	515.884	0.677304	0.650824	0.993869	0.977975	-0.210603	0.753272	0.117911	5.50035	0.336734	3.5753	0.574605	2.97218	332.372	5.16206	29.9511	0.0562991	49.6666	322.049	353.025	376.617	205.259	610.635
78.nii.gz	0.192679	20.4549	3.85647e+08	1.73729	4.78157	43.0845	315.896	10.8441	15.0146	1.30439	0.039223	315.857	2.95993	1011.4	5.83192	1.04125e+10	0.549634	1131.39	13.5419	260374	4796.47	117.464	106.532	0.0498575	3.84609	2.66608	91.6004	0.663834	0.634016	0.982139	0.955936	-0.15816	0.666252	0.182599	3.28612	0.27569	3.56081	0.510936	2.86852	55.9988	5.24953	21.3395	0.0566035	41.0192	207.212	44.7727	53.1167	151.408	216.836
79.nii.gz	0.0547492	343.408	3.3069e+08	3.84296	241.125	3.10595	697.265	117.543	133.684	1.79626	0.0477791	697.217	107.967	1127.78	1.01877	8.92862e+09	0.270473	22980.6	1116.15	1.79752e+07	105644	2882.9	734.452	0.59501	14.5805	3.77812	513.408	0.530283	0.501968	0.969523	0.921811	-0.668988	0.995963	0.0326287	24.0478	0.228457	4.86324	0.474404	4.08884	904.338	6.03952	49.3385	0.189763	77.3854	70.3231	906.379	1492.95	164.592	2860.88
80.nii.gz	0.175013	329.271	3.14997e+07	2.2389	103.348	5.25213	541.419	88.8276	119.214	3.56386	0.0748247	541.344	57.6035	1100.69	1.88424	8.50491e+08	0.393491	25980.3	641.313	1.75516e+07	93818.7	2571.26	3034.78	-0.0712862	38.8851	2.77302	1408.52	0.307378	0.282478	0.846661	0.785598	-0.554763	0.927574	0.0422773	27.0529	0.124307	3.52616	0.257856	2.75324	1401.51	3.90217	5.46154	0.210059	6.08284	10.2308	1037.7	1375.69	19.1538	1393.85
81.nii.gz	0.0729887	1201.04	6.84341e+08	4.80909	241.611	5.83286	1910.79	300.515	389.806	31.9758	0.0267199	1910.76	186.411	1410.45	2.03267	1.84772e+10	0.130746	298023	4048.21	2.26906e+09	4.844e+06	23629	23679.9	0.000462791	93.6986	6.1868	14858.8	0.179879	0.143288	0.901216	0.846449	-0.477084	0.996037	0.0526601	63.6999	0.0143375	7.74387	0.101447	6.48717	11827.2	6.30244	102.32	0.297441	8.07477	44.9767	11919.4	15611.7	16.593	25970.2
82.nii.gz	0.265687	152.58	1.52128e+08	3.93869	64.6349	7.6473	350.886	47.6118	50.0648	16.2092	0.0103207	350.876	28.6724	1049.94	2.15607	4.10744e+09	0.136946	4882.76	146.868	1.01039e+06	13595.2	422.291	327.381	0.13029	11.974	4.55794	181.947	0.25216	0.18574	0.95003	0.874602	-0.436895	0.987065	0.133338	11.0773	0.0178493	6.58299	0.0859175	5.08027	187.418	5.44725	33.7246	0.244381	5.2281	18.8986	193.936	296.855	12.971	356.565
83.nii.gz	0.381544	8.53025	7.05643e+07	1.00241	3.17772	15.7249	36.7713	3.99979	3.79362	1.63772	0.0845383	36.6868	1.58429	1004.02	3.54217	1.90524e+09	0.675918	46.235	2.27922	101.546	16.8995	3.95043	4.40643	-0.0515486	0.98892	1.62833	3.40716	0.755592	0.73426	0.954668	0.917206	-0.0883147	0.407722	0.23799	1.54545	0.383723	2.16424	0.59537	1.71531	2.08921	4.26233	4.65714	0.0665306	27.0653	47.3143	1.79102	3.91429	129.943	135.6
84.nii.gz	2.68136	51.2081	6.89637e+07	3.1507	23.0948	7.10662	109.813	21.9188	16.5882	16.2444	1.13804	108.675	9.74207	1022.21	2.0215	1.86202e+09	0.158861	586.643	33.8468	10445.6	427.864	54.3675	47.4447	0.0680453	4.80538	3.23714	24.0888	0.336779	0.255036	0.929333	0.843813	-0.425515	0.963532	0.223433	5.66621	0.032646	5.2272	0.0864909	3.80819	25.453	4.22299	17.0303	0.258035	1.51699	10.4848	23.9917	48.0909	8.15152	129.697
85.nii.gz	215.112	449.487	1.47662e+08	5.3518	112.413	3.6146	560.903	306.253	77.2335	291.312	26.156	534.747	46.3764	1310.34	0.132705	3.98686e+09	0.0278529	10698.8	3137.98	1.59264e+06	1240.1	688.854	683.132	0.00618444	20.0373	4.73042	279.337	0.116055	0.0545026	0.950795	0.856433	-0.736413	0.999735	0.0591846	55.9976	0.0110618	6.5335	0.0198604	5.15153	342.997	5.55848	53.7907	0.625473	0.213629	2.39535	428.016	3650.56	1.7907	5661
86.nii.gz	0.94236	287.442	5.23082e+08	5.21175	179.58	7.35479	927.271	105.95	102.328	47.4595	0.0756474	927.195	74.0063	1113.34	1.69408	1.41232e+10	0.0734822	16404.8	931.403	1.27888e+07	72985.9	1882.76	929.463	0.340931	20.6464	5.53252	498.903	0.183274	0.127378	0.976778	0.909077	-0.481463	0.997768	0.0906294	26.3154	0.00613002	8.54209	0.0539534	6.53562	703.055	6.55364	131.981	0.312751	4.06777	31.0095	653.855	1126.97	9.90995	1690.14
87.nii.gz	0.819816	329.957	2.42571e+08	5.33896	174.428	6.60863	847.568	124.746	106.192	83.3895	0.0625942	847.505	79.3635	1132.89	1.54414	6.54942e+09	0.0540578	18391	1098.13	1.48357e+07	73069.2	1866.96	1497.41	0.112709	28.3991	5.59087	683.292	0.117432	0.0676007	0.957323	0.869733	-0.633687	0.999582	0.0511955	31.7022	0.00556096	7.6855	0.0252632	6.17793	841.094	6.05858	90.7037	0.479914	1.15999	10.2169	730.79	1380.9	3.73016	1576.52
88.nii.gz	1.09586	266.536	1.81352e+08	4.9335	178.284	7.06941	748.493	111.056	101.374	71.2237	0.131353	748.362	76.0866	1118.35	1.65461	4.89649e+09	0.0690131	16255.5	868.776	1.07227e+07	57335.7	1559.57	1129.14	0.16456	23.7608	5.21262	556.949	0.145638	0.0928961	0.959812	0.876559	-0.62137	0.999185	0.0642271	27.5619	0.00828957	7.16184	0.0365104	5.76491	672.178	5.82417	58.4621	0.403187	1.68628	10.0069	646.869	1163.88	5.17931	2062.85
89.nii.gz	0.312517	217.71	6.30493e+08	3.83527	50.684	8.08002	601.717	58.4123	75.4028	7.10561	0.0292083	601.688	35.2331	1063.93	2.34867	1.70233e+10	0.224558	11708.3	378.698	1.01035e+07	87335.8	1400.21	689.417	0.341113	14.8025	4.73753	468.633	0.375907	0.328731	0.963231	0.909251	-0.378171	0.977744	0.140521	14.1711	0.0592801	6.71467	0.226775	5.28306	522.408	6.24217	79.4632	0.142663	28.6557	125.079	465.457	616.566	61.8474	910.285
90.nii.gz	0.361643	170.454	1.56758e+07	2.26082	36.6835	5.21229	318.602	54.13	70.0121	8.8789	0.246938	318.355	29.9699	1058.16	1.84183	4.23247e+08	0.295918	8512	78.3045	658275	9098.85	504.129	716.034	-0.131619	16.9942	1.71938	390.036	0.295959	0.232358	0.891788	0.833714	-0.671753	0.937279	0.0875146	10.9446	0.198488	2.56554	0.261538	1.73862	305.041	3.09307	3.71429	0.265306	1.4898	4.14286	338.515	467.5	6.71429	479.643
91.nii.gz	0.326303	262.614	1.29154e+08	4.45499	164.312	4.66208	547.278	91.96	97.3494	30.4365	0.060874	547.217	65.4896	1098.65	1.50016	3.48715e+09	0.105948	14666.1	626.593	6.74552e+06	42288.6	1455.35	1214.67	0.0938541	25.1996	5.00656	573.399	0.183958	0.13882	0.923742	0.836668	-0.623283	0.998624	0.0883147	23.7882	0.0156124	6.54178	0.0770161	5.33275	667.505	5.63947	41.243	0.385449	5.51472	11.3364	584.822	945.822	11.3738	1331.9
92.nii.gz	0.614977	433.752	1.05229e+08	4.78455	311.736	2.14991	655.575	171.25	157.5	107.808	0.042846	655.532	131.668	1184.51	0.625405	2.84119e+09	0.0805333	31232.9	1443.13	1.52015e+07	35994.1	2445.99	2443.76	0.00171829	39.3626	4.96233	868.959	0.132927	0.0979594	0.892256	0.793659	-0.690245	0.999236	0.0475084	37.9357	0.0166863	6.18732	0.0615064	5.06724	1222.44	5.55862	30.5733	0.407644	3.49796	6.04	1245.73	2460.48	7.88	3889.28
93.nii.gz	0.625412	148.923	1.64621e+08	4.04392	76.5307	16.4652	790.093	69.3853	78.7609	17.2409	0.0666339	790.027	37.178	1076.71	3.3444	4.44475e+09	0.139853	15714.7	447.593	2.33819e+07	154346	1904.84	1525.52	0.112714	22.3809	4.88653	1019.4	0.22914	0.171368	0.957569	0.89707	-0.477909	0.992068	0.111754	18.7669	0.0166752	6.63509	0.0877594	5.33906	857.591	5.42258	37.8592	0.266614	4.57588	19.8592	629.062	837.275	11.662	1069.77
94.nii.gz	4.34656	409.257	4.95595e+08	6.15537	214.508	4.26114	840.242	231.893	127.43	232.831	0.0785329	840.163	93.7726	1242.54	0.700901	1.33811e+10	0.0222921	26349	2793.96	1.65985e+07	25706.9	2145.8	1682.09	0.12107	30.8505	5.94505	728.251	0.0946261	0.047532	0.951826	0.858917	-0.610696	0.99975	0.0373476	51.7427	0.00261535	8.66801	0.0105532	6.72525	956.972	6.73931	170.408	0.530866	0.58237	7.15576	1052.37	3251.13	2.64486	5842.02
95.nii.gz	1.06764	31.056	2.76356e+08	2.04644	5.24197	32.0127	327.136	14.748	18.9126	3.07964	0.493353	326.643	4.0691	1015.47	4.9404	7.46161e+09	0.466501	1465.74	23.6002	325692	5643.09	148.045	122.337	0.0949532	4.92701	3.13539	97.7104	0.567672	0.528771	0.979149	0.943658	-0.206479	0.788595	0.218655	4.13758	0.168027	4.30434	0.377709	3.39351	67.5956	4.83239	21.5299	0.0803353	21.9482	125.022	58.5933	70.8694	88.7239	178.183
96.nii.gz	3.3089	254.054	3.42061e+07	4.08822	205.032	1.62295	301.808	121.294	86.542	113.721	0.377234	301.431	75.5449	1125.56	0.19301	9.23565e+08	0.0672154	9591.66	833.535	1.11207e+06	128.939	708.38	794.878	-0.0499042	23.1987	3.24163	229.909	0.0983822	0.044389	0.851098	0.750383	-0.858612	0.999286	0.038124	29.121	0.0492746	4.40205	0.0574004	3.35319	375.815	4.23637	17.6667	0.654321	0.17284	1.81481	383.877	997.815	1.66667	2026.04
97.nii.gz	0.281659	26.6507	5.37682e+07	1.74843	7.70863	16.1228	222.752	16.0013	22.2011	1.846	0.154145	222.598	4.04578	1016.86	3.65943	1.45174e+09	0.518491	1745.17	25.5589	254858	5952.87	213.917	221.778	-0.00557463	7.2706	2.72724	166.613	0.546301	0.502037	0.934595	0.899268	-0.32742	0.851292	0.141613	5.23057	0.192247	3.51002	0.409199	2.83499	108.924	4.0613	5.23077	0.100592	17.1405	26.9615	68.4763	83.2692	64.5385	151.538
98.nii.gz	0.881857	389.875	1.20005e+09	5.63469	298.354	6.7691	1358.98	187.054	141.468	208.156	0.0523956	1358.93	118.169	1198.83	0.971643	3.24015e+10	0.06197	28093	2145.96	2.13959e+07	8265.09	2594.7	1523.59	0.25967	26.5899	5.9571	813.615	0.162715	0.114357	0.98224	0.917854	-0.395877	0.995356	0.063938	43.3242	0.00537259	9.49553	0.0613847	6.97414	1029.57	7.04945	295.06	0.353365	7.2396	51.7449	1118.96	2560.78	13.7162	5225.92
99.nii.gz	14.8428	384.397	1.29006e+08	5.28628	290.347	1.89657	538.908	216.056	123.874	235.18	0.228452	538.679	99.0783	1224.77	-0.109288	3.48316e+09	0.0343429	21277.9	2285.35	5.47974e+06	-20236.6	1377.06	1380.14	-0.00238939	29.0341	5.04359	532.439	0.112248	0.0640713	0.908815	0.809253	-0.735537	0.999754	0.0387777	47.795	0.0109985	6.58151	0.0256187	5.3278	689.299	5.67592	40.8837	0.475392	1.07626	2.95349	850.26	2763.81	3.65116	8699.28
100.nii.gz	0.172324	257.224	4.96497e+08	4.26905	151.493	4.08405	498.229	81.3123	93.9392	13.918	0.0287048	498.2	67.9199	1087.26	1.3953	1.34054e+10	0.171519	12898.5	552.661	5.56097e+06	45671.1	1459.41	760.429	0.315913	17.9607	5.13551	435.737	0.291517	0.243334	0.941998	0.870441	-0.393621	0.98568	0.104987	19.4353	0.0337193	7.27219	0.167723	5.79572	554.959	6.23094	84.0429	0.200102	19.6828	72.0381	511.55	796.436	39.719	1829.66
101.nii.gz	0.485919	294.977	3.13667e+08	4.65952	195.102	7.52116	888.114	104.207	113.207	26.3987	0.0488944	888.065	81.1988	1113.46	1.86756	8.46901e+09	0.123061	20517.2	833.989	1.93885e+07	111211	2209.26	1616.11	0.156743	27.2474	5.54325	865.002	0.191859	0.144081	0.95864	0.882527	-0.507813	0.996886	0.0859567	26.1518	0.0118881	7.5446	0.0799213	6.09148	956.343	5.98693	78.2569	0.309316	5.19583	31.1344	816.261	1273.68	12.1462	1833.27
102.nii.gz	0.311041	77.9753	2.39582e+08	2.83919	18.5008	124.043	1949.4	37.5807	52.9083	4.43967	0.0323365	1949.37	10.2917	1048.33	10.1409	6.46871e+09	0.308349	22425.1	169.537	2.78101e+08	738843	2407.35	2112.7	0.071016	14.0917	3.82438	1909.71	0.446219	0.39902	0.991435	0.971964	-0.287573	0.90888	0.209427	9.72027	0.0781639	5.26635	0.242611	4.15499	1130.01	5.33616	22.1101	0.101422	15.9093	67.2202	893.925	959.922	48.055	1035.97
103.nii.gz	0.137237	9.98636	1.96873e+08	1.15857	1.59404	84.7135	2091.68	31.5185	55.2446	0.537362	0.0518116	2091.63	1.24498	1048.74	8.57297	5.31556e+09	0.71549	35817.1	75.6315	4.38132e+08	1.12591e+06	3384.3	3339.66	0.00660417	13.2788	1.93049	3160.36	0.768834	0.753336	0.988471	0.979059	-0.219487	0.655698	0.104616	7.98138	0.483611	2.36681	0.690813	2.01875	1680.99	4.70608	10.5866	0.059143	40.4793	128.073	1428.09	1478.35	208.609	1690.18
104.nii.gz	1.573	486.051	6.4416e+08	5.05962	343.699	2.30537	798.633	179.978	175.033	79.8812	0.282946	798.35	145.311	1196.44	0.788117	1.73923e+10	0.0674963	39117.9	2802.78	3.67023e+07	53571.1	4325.64	2446.4	0.281098	36.9103	6.02903	1039.92	0.133678	0.0915062	0.924847	0.83344	-0.441147	0.994926	0.0482932	48.1829	0.00586811	8.24087	0.0418203	6.72564	1693.01	6.2977	172.227	0.382726	2.76442	30.3733	1562.42	2895.48	6.78222	7783.71
105.nii.gz	0.672809	11.7334	2.32792e+08	1.40347	3.64639	120.927	942.127	12.0377	16.6352	2.09254	0.269077	941.858	1.9706	1014.91	10.7541	6.28538e+09	0.58411	5832.1	9.57623	1.38549e+07	81510	508.393	514.786	-0.00563714	4.31661	2.19685	496.034	0.688538	0.65718	0.991845	0.984891	-0.122972	0.571871	0.243907	3.33888	0.275467	3.08241	0.498669	2.40131	255.795	4.5719	14.0619	0.062221	23.6737	132.009	232.433	241.54	107.566	355.434
106.nii.gz	0.267507	698.457	1.26901e+08	4.60852	443.083	2.92608	1091.61	244.852	239.123	104.461	0.00565263	1091.61	193.433	1275.51	0.978545	3.42632e+09	0.101249	77277.9	3359.06	1.47684e+08	383563	7432.77	5069.84	0.188667	52.2447	4.55823	2286.93	0.202664	0.176029	0.918738	0.831134	-0.743472	0.999242	0.0194669	52.5261	0.0395894	5.59379	0.161959	4.6836	3125.65	5.5897	38.359	0.491782	15.8297	7.89744	3085.76	5539.82	25.6154	6617.36
107.nii.gz	53.699	336.581	3.04102e+09	6.34169	139.934	9.16952	1153.46	177.645	95.2858	145.71	0.132384	1153.32	60.2238	1184.9	1.92337	8.21076e+10	0.0154401	17134.2	1408.46	1.25729e+07	71303.5	1417.61	1309.08	0.0398047	25.9537	6.07438	635.292	0.102157	0.0463854	0.978243	0.906428	-0.250567	0.978852	0.050669	37.1651	0.000530926	11.093	0.00209481	6.99409	681.672	7.1816	1323.56	0.611061	0.300056	33.4432	686.022	1984.48	1.96399	2854.01
108.nii.gz	0.942587	458.004	4.86063e+08	5.55941	159.88	15.3924	1931.61	166.745	174.994	66.9938	0.0288218	1931.58	75.1786	1202.75	3.30537	1.31237e+10	0.0457235	85323.5	1627.56	5.82621e+08	1.69318e+06	8310.26	7497.38	0.0522716	48.5471	6.08432	5132.29	0.136789	0.0902369	0.963659	0.906572	-0.513815	0.998587	0.0788933	37.7219	0.00366466	8.51221	0.0256451	6.64812	3951.91	6.58847	136.821	0.407207	2.04365	15.3631	3409.67	4559.2	5.40476	4751.26
109.nii.gz	0.554377	293.266	2.43589e+08	4.90109	211.408	2.17832	440.43	125.623	108.094	118.756	0.0178945	440.413	90.3264	1132.28	0.551473	6.57692e+09	0.0891413	15021.9	1001.19	4.03198e+06	1785.28	1369.16	893.009	0.209979	22.5211	5.36118	383.291	0.175685	0.126208	0.913771	0.821012	-0.564332	0.998566	0.0757352	29.6921	0.0101694	7.47762	0.0702201	5.96105	565.543	6.13203	71.1263	0.374349	6.87934	16.9368	599.433	1259.65	12.8947	2053.77
110.nii.gz	0.149534	29.7147	3.20359e+08	1.73953	4.39024	29.7691	256.883	11.1833	16.0227	0.902162	0.0507214	256.833	3.43222	1011.69	4.81044	8.64968e+09	0.571354	1017.98	25.713	260750	4810.38	123.741	68.3929	0.293056	3.32458	2.58636	57.0019	0.682358	0.651658	0.981513	0.952348	-0.259935	0.800514	0.140493	3.44162	0.320616	3.51715	0.557646	2.83129	48.0336	5.01025	18.9872	0.060662	43.7429	178.834	39.8751	48.7796	185.224	256.422
111.nii.gz	0.123029	140.233	1.0603e+08	2.81998	53.8511	20.0985	822.072	58.519	77.355	3.75606	0.0112342	822.061	31.1635	1067.76	3.99343	2.8628e+09	0.348364	19643.2	236.65	3.43776e+07	213547	1904.15	1837.78	0.0096825	21.7039	3.966	1354.74	0.357463	0.315682	0.957873	0.907653	-0.416416	0.960297	0.0667757	14.7328	0.0905177	4.92737	0.268625	4.10496	935.484	4.93468	13.9032	0.149497	15.1594	32.3978	783.9	936.011	39.7312	1005.32
112.nii.gz	0.100414	49.1438	2.99875e+07	1.85408	11.6499	18.9464	2081.74	110.471	187.74	1.75596	0.0543564	2081.69	9.94677	1194.98	4.22966	8.09662e+08	0.460317	194829	91.7355	1.62853e+09	4.40939e+06	14868.2	17475.8	-0.1015	44.6441	2.18539	14766.6	0.518627	0.466391	0.94944	0.943374	-0.332904	0.759689	0.0995975	23.6508	0.217851	2.81484	0.401629	2.20248	8086.01	3.40399	4.42857	0.210884	9.61905	9.66667	7790.94	8309.05	34.619	8342.67
113.nii.gz	0.429045	119.231	1.92006e+08	3.54162	29.857	12.5105	455.984	38.9585	46.6675	10.1328	0.0672382	455.916	17.9909	1041.53	2.95929	5.18415e+09	0.184462	5342.58	107.397	1.85037e+06	23441.5	502.056	390.973	0.118463	10.8286	4.17674	273.259	0.354122	0.29385	0.965411	0.912473	-0.343769	0.956149	0.183186	8.90619	0.0368699	6.00049	0.153095	4.65221	223.257	5.64666	28.209	0.159373	12.1837	32.6497	211.831	282.22	29.1469	415.226
114.nii.gz	0.940334	329.984	1.4356e+08	4.76276	233.742	8.25042	953.705	137.07	124.356	71.0078	0.0213416	953.683	96.793	1147.64	1.7064	3.87613e+09	0.0903123	24138.9	1207.8	2.26173e+07	98667.1	2091.65	1833.38	0.0706114	31.0997	5.21872	855.227	0.124002	0.0788355	0.959115	0.872634	-0.638593	0.99908	0.0396128	33.7753	0.0106446	6.75428	0.0409512	5.55977	981.258	5.51622	41.1284	0.377325	1.26319	9.84404	960.912	1740.81	4.59633	2566.35
115.nii.gz	133.285	332.912	1.63657e+09	5.88611	103.914	5.76294	743.647	226.952	64.202	215.386	65.7367	677.91	42.7931	1229.86	1.20028	4.41875e+10	0.020413	7132.07	1097.19	1.49313e+06	11813.2	592.771	572.997	0.0168342	18.1205	5.5307	244.588	0.121876	0.0571674	0.972458	0.890439	-0.274186	0.979884	0.0575876	33.0489	0.000984331	10.171	0.00339273	6.44708	291.442	6.8644	570.75	0.527496	0.430971	22.0869	285.136	1366.95	2.39926	2638.85
116.nii.gz	0.292376	275.993	2.02151e+08	3.52521	72.9172	4.66076	490.891	66.0549	84.855	5.66015	0.0973452	490.794	53.2847	1071.72	1.69283	5.45809e+09	0.246965	12114.1	529.284	7.45747e+06	61205.2	1572.04	902.959	0.277002	19.7495	4.73547	496.954	0.308987	0.265805	0.929986	0.860462	-0.46322	0.987704	0.111876	18.9615	0.045667	6.20291	0.188859	5.11918	618.749	5.32422	32.3068	0.183561	11.3067	43.4659	481.778	673.506	29.2727	1126.72
117.nii.gz	0.751872	131.825	3.24879e+07	2.71805	36.5344	9.1178	435.968	52.2903	69.8694	5.58182	0.3285	435.639	18.8783	1058.43	2.71567	8.77173e+08	0.262782	12956.7	54.0441	1.93677e+06	22899.1	469.003	543.893	-0.174416	11.6218	2.47901	368.072	0.389186	0.346031	0.955502	0.908869	-0.463171	0.908645	0.262937	7.65258	0.122939	3.47293	0.198687	2.65805	253.224	3.83696	6.72414	0.231867	3.12247	7.62069	519.926	642.448	10.1724	653.897
118.nii.gz	7.59221	47.6722	1.04771e+08	3.3163	18.1138	27.5106	180.68	23.343	13.7804	18.1206	1.52686	179.153	7.96756	1023.58	4.01862	2.82882e+09	0.1266	478.917	28.4655	31216.9	969.602	49.3351	52.1244	-0.0409509	4.02375	3.1149	35.7594	0.382818	0.304004	0.973955	0.915108	-0.294673	0.922247	0.285616	5.39391	0.0262768	5.5695	0.067816	3.7866	25.3649	5.08553	20.44	0.2044	2.4724	12.66	19.3075	45.83	9.98	162.41
119.nii.gz	0.623328	240.106	2.9941e+09	5.67773	115.55	11.722	1145.61	119.865	75.1847	105.659	0.00562628	1145.61	49.9813	1124.69	1.95104	8.08406e+10	0.0348824	10834.8	746.997	4.74579e+06	27366.1	936.609	713.895	0.134723	18.461	5.61944	372.713	0.168264	0.107655	0.987631	0.930544	-0.190759	0.943891	0.0685537	26.2906	0.00302192	10.515	0.0468615	6.63472	412.626	7.1718	887.405	0.374907	7.97601	82.5665	430.189	1031.24	13.7689	1941.06
120.nii.gz	0.132071	50.1702	1.00046e+08	1.95739	10.6517	64.236	1860.1	45.3993	72.6443	1.63439	0.0550408	1860.04	6.44287	1066.25	7.59913	2.70124e+09	0.505424	44024.7	155.336	5.75901e+08	1.63462e+06	5322.22	5484.16	-0.0076508	23.4914	3.06287	4896.46	0.5347	0.497264	0.978197	0.958169	-0.301387	0.850408	0.0979273	13.7069	0.203591	3.74852	0.432857	3.13424	2701.6	4.63791	8.75	0.0994318	22.0325	44.4773	1761.12	1856.85	69.4545	1931.85
121.nii.gz	0.198425	5.84406	6.17191e+07	0.80346	2.1406	34.3133	135.885	5.68626	7.91825	0.832998	0.10337	135.782	1.08013	1005.88	5.49404	1.66641e+09	0.786079	383.111	4.01516	18292.8	743.298	36.8039	38.3808	-0.0095847	2.08608	1.37376	33.8598	0.814636	0.795579	0.970556	0.95289	-0.176206	0.447001	0.063788	2.093	0.580568	1.64349	0.756163	1.39556	18.7962	4.20789	4.2459	0.0696049	31.1744	47.9508	15.2163	18.7705	156.541	174.607
122.nii.gz	183.38	420.783	4.68214e+08	5.91837	113.456	53.3724	2061.84	301.622	93.2676	266.909	38.9491	2022.89	50.6315	1314.43	6.07564	1.26418e+10	0.0199752	33506.1	3248.39	3.14256e+08	939508	3984.86	3952.02	0.00517833	31.7764	5.60306	2937.74	0.102457	0.0451538	0.983205	0.936943	-0.601972	0.999569	0.0475757	56.912	0.00338845	8.24931	0.00702569	6.25657	1984.22	6.37384	185.303	0.683773	0.272382	5.41328	1339.9	4239.19	1.78229	6453.93
123.nii.gz	0.502144	466.089	5.67589e+08	5.66471	244.589	16.6741	1921.09	196.273	189.39	96.5948	0.0258763	1921.06	98.0104	1235.22	3.35463	1.53249e+10	0.0607007	94709.3	1800.73	4.36998e+08	1.22612e+06	6723.98	6667.78	0.00822584	48.6614	6.28605	4284.88	0.119133	0.0779495	0.967312	0.902762	-0.553531	0.999264	0.0444449	42.2483	0.00455319	8.54414	0.043033	6.80889	3347.94	6.54268	173.065	0.465227	2.71841	22.5806	3785.67	5372.15	6.38172	5716.98
124.nii.gz	0.112061	41.5452	1.18052e+08	1.90842	6.63782	33.5865	1134.82	39.1901	62.7072	1.70937	0.0823446	1134.74	5.19445	1050.38	5.39058	3.18741e+09	0.503887	23376.1	24.5487	4.02045e+07	215924	1436.71	1576.22	-0.0453174	12.8148	2.77559	1408.94	0.606749	0.576315	0.980384	0.961418	-0.196518	0.720968	0.171933	7.66121	0.242693	3.46096	0.473399	2.87419	753.232	4.73399	9.78505	0.091449	30.8844	53.9159	929.127	1002.09	103.692	1106.97
125.nii.gz	0.135679	87.6584	3.65043e+08	2.62571	14.3505	12.5156	334.34	24.2439	33.1825	1.94699	0.0393916	334.301	10.5155	1025.67	3.06448	9.85617e+09	0.388019	2922.29	65.1781	834871	12762.7	327.606	241.876	0.152305	8.15718	3.82724	174.791	0.488068	0.445092	0.960182	0.912855	-0.260062	0.887282	0.171391	6.6091	0.121569	5.22695	0.330646	4.14322	142.37	5.36831	29.9164	0.0862145	27.734	134.643	115.137	145.53	81.8646	292.931
126.nii.gz	0.16785	17.3419	1.4997e+08	1.60612	4.7937	29.0275	376.254	15.502	22.9235	1.52503	0.0549329	376.199	2.88664	1016.99	5.07466	4.04919e+09	0.565945	3032.79	28.3647	1.29831e+06	17142.5	290.302	248.555	0.0665839	5.5307	2.3782	216.831	0.670613	0.641739	0.972858	0.952005	-0.185482	0.666086	0.187051	4.19044	0.299378	3.02837	0.531039	2.48013	134.714	4.76806	10.8207	0.0746254	32.0616	82.0621	121.223	135.821	109.138	245.697
127.nii.gz	90.7024	465.23	2.05707e+07	3.39275	248.421	1.77582	477.448	250.152	121.584	202.939	86.2588	391.19	87.7555	1257.92	0.405557	5.55408e+08	0.100592	19479	1194.71	3.17167e+06	5472.43	1092.04	1640.83	-0.226327	33.0916	1.87284	443.403	0.101884	0.0631671	0.828934	0.735113	-0.962959	0.99205	0.0434159	35.4212	0.166056	2.83438	0.179945	1.87284	683.217	3.39275	7.46154	0.573964	0.213018	1.30769	778.698	1908.69	1.92308	1916.54
128.nii.gz	2.05838	449.155	1.0672e+08	3.5356	31.4848	15.3492	1512.28	109.227	156.945	10.7315	0.541047	1511.74	33.9734	1140.82	3.4238	2.88144e+09	0.15586	71077.8	1159.75	3.30654e+08	1.15512e+06	7343.75	6535.51	0.0675647	43.951	4.08098	4475.98	0.248582	0.198363	0.950234	0.899033	-0.575602	0.989573	0.17095	30.3958	0.02871	5.45417	0.080284	4.32633	3469.82	4.98383	22.6341	0.276026	1.87864	12.7805	2845.72	3343.23	6.80488	3365.94
129.nii.gz	11.9967	153.446	1.83675e+08	4.70221	62.9405	123.541	2285.64	75.7712	64.1623	41.3728	0.151721	2285.49	27.8102	1092.11	10.547	4.95923e+09	0.0522854	35411.7	254.048	5.64698e+08	1.29371e+06	3337.32	3426.85	-0.0168155	18.7848	4.51718	3056.79	0.203796	0.133032	0.990958	0.967848	-0.524279	0.99545	0.13806	16.4908	0.00995745	6.82034	0.0271519	5.06973	1691.04	5.66402	70.987	0.460955	1.06595	8.05195	1418.63	1663.73	3.7013	1807.67
130.nii.gz	2.75416	407.238	5.05276e+08	5.94954	281.239	4.99303	977.177	190.014	152.218	152.267	0.0547299	977.122	114.873	1204.97	1.26923	1.36425e+10	0.0354736	35809	2086.27	3.59036e+07	107763	3385.99	2264.8	0.199479	33.4317	6.03688	1143.34	0.125473	0.079783	0.953045	0.869967	-0.584324	0.999581	0.0639069	42.4847	0.00353978	8.59419	0.0284662	6.84883	1412.7	6.86684	167.011	0.479918	2.58508	12.3448	1431.41	2913.44	5.71839	4329.5
131.nii.gz	1.38907	420.883	2.9414e+08	5.4754	279.378	4.68401	975.124	178.533	157.036	129.728	0.167378	974.956	115.081	1194.93	1.32571	7.94179e+09	0.0539636	38926.2	2240.38	4.36434e+07	145538	3713.85	2765.6	0.147368	39.1984	5.86838	1216.16	0.105865	0.0639369	0.941989	0.849724	-0.647026	0.999713	0.0522376	44.7273	0.00512879	7.85197	0.0245242	6.44346	1619.86	6.15739	105.01	0.509756	1.03243	11.1165	1555.25	2869.84	3.47573	4034.79
132.nii.gz	0.315138	20.8341	1.02024e+08	1.5594	4.33156	35.0337	216.857	9.69312	13.1864	1.20478	0.135593	216.721	2.83792	1010.07	5.23707	2.75465e+09	0.574	758.964	10.6765	84873.1	2022.47	68.54	62.3381	0.051365	3.39093	2.58791	50.6697	0.622203	0.584515	0.977751	0.942961	-0.225122	0.755658	0.19853	3.0154	0.234093	3.39567	0.460918	2.73959	32.7195	4.36875	8.34	0.0834	21.4	57.4	29.5531	36.47	88.64	129.51
133.nii.gz	63.1948	320.319	1.5958e+08	5.46139	94.6255	4.37088	564.708	216.815	72.8187	222.581	2.42152	562.287	41.2157	1221.23	0.25812	4.30866e+09	0.0269893	10764.1	2027.06	2.12673e+06	-225.255	686.431	619.275	0.0463973	18.1274	4.82975	286.785	0.126708	0.0592397	0.959402	0.874288	-0.70217	0.999699	0.0660313	44.8328	0.00870567	6.8962	0.0183227	5.34143	326.427	5.84545	70.7009	0.660756	0.258713	2.88785	430.008	2348.78	1.80374	3700.25
134.nii.gz	23.6766	301.977	8.71267e+07	5.07221	157.525	2.2598	412.502	171.445	85.3633	183.262	0.125629	412.376	62.7889	1175.99	0.0514045	2.35242e+09	0.0345175	10680	1437.72	1.98741e+06	-3045.9	883.193	627.275	0.164208	19.7433	4.39848	233.147	0.121717	0.0647184	0.927289	0.824348	-0.790089	0.999758	0.0638509	37.043	0.0170248	5.91731	0.0269804	4.78798	377.617	5.33038	37.4762	0.59486	0.48123	2.1746	427.91	1638.51	2.30159	3453.14
135.nii.gz	0.334569	63.4521	2.18551e+08	3.18012	21.1205	41.2432	625.232	27.926	32.3126	8.00891	0.0560273	625.176	10.5742	1030.01	5.46977	5.90088e+09	0.220756	4296.27	48.6321	2.41368e+06	24361.6	374.273	373.193	0.000480703	8.98526	3.95148	291.946	0.369812	0.299764	0.982789	0.944016	-0.255003	0.90591	0.179194	6.94589	0.0385893	5.91436	0.154828	4.41821	186.866	5.25312	27.466	0.13333	8.60383	45.4757	171.966	210.034	25.9515	282.723
136.nii.gz	0.27373	29.5667	2.39871e+08	2.13839	8.33591	28.4434	230.465	12.0491	14.9762	2.37797	0.0600794	230.405	4.52581	1012.47	4.68092	6.47652e+09	0.421031	846.527	14.465	102565	2419.11	82.7099	74.4081	0.0493147	3.97403	3.07863	58.4068	0.543106	0.496262	0.97631	0.936612	-0.1694	0.744473	0.245963	3.51513	0.129913	4.41905	0.323447	3.38834	39.2795	5.00796	18.2308	0.0779093	18.2985	98.5214	33.0979	42.5128	62.4017	119.35
137.nii.gz	30.042	381.67	1.26287e+08	5.44586	125.287	6.61227	792.925	176.089	101.767	141.331	0.139555	792.786	66.1308	1184.56	1.62669	3.40974e+09	0.0276543	19998.2	1368.92	1.31055e+07	79272.4	1542.68	1512.21	0.00628408	28.6102	4.87856	686.838	0.0943103	0.0428758	0.951722	0.861666	-0.783603	0.999859	0.044576	36.8567	0.0122415	6.41171	0.0209285	5.13426	763.721	5.71113	62.0667	0.68963	0.182222	2.48889	799.401	2078.66	1.62222	2389.01
138.nii.gz	0.24582	30.0471	1.72787e+08	1.43618	2.97822	21.4414	263.036	13.3768	20.4979	0.92732	0.0828029	262.954	2.48194	1014.15	4.13905	4.66526e+09	0.642503	1564.49	30.6635	418608	7441.16	195.75	148.151	0.144212	5.30357	2.4876	119.445	0.681986	0.660437	0.96376	0.932116	-0.249759	0.757778	0.118933	4.32612	0.354317	3.08373	0.587135	2.61406	85.9754	4.75829	11.1548	0.0663974	35.4641	107.94	61.5039	73.1369	156.202	232.804
139.nii.gz	1.28984	435.067	7.54078e+08	4.95876	364.293	1.59673	657.432	211.918	167.468	228.903	0.214563	657.218	146.989	1225.62	0.169618	2.03601e+10	0.0590308	33401.9	2967.65	2.06336e+07	-41469.6	3158.89	1870.42	0.255951	32.7177	6.06163	776.662	0.128506	0.0825379	0.916833	0.823249	-0.306527	0.977075	0.0382385	51.4192	0.00416843	8.55844	0.0315949	6.86517	1257.33	6.32273	160.406	0.319535	2.2426	29.6335	1335.71	3185.39	6.61753	13602.8
140.nii.gz	32.668	195.069	1.6848e+07	3.54659	40.9549	8.8299	608.31	128.917	86.5825	97.4477	4.73829	603.572	19.1181	1138.42	2.5951	4.54896e+08	0.0887574	21545.4	439.137	3.86699e+06	35043.4	773.166	986.016	-0.189275	18.6133	1.90383	535.703	0.130379	0.0571453	0.956422	0.887373	-0.936495	0.995669	0.0922861	21.6156	0.132623	2.98383	0.136944	1.91161	439.795	3.54659	13	1	0	1.15385	861.976	1546	1	1546
141.nii.gz	0.76817	1084.77	8.42648e+07	4.01561	277.376	8.32003	2375.6	311.369	396.281	41.1235	0.0999212	2375.5	195.52	1433.61	2.41915	2.27515e+09	0.112433	335549	3843.3	2.92997e+09	6.04875e+06	26194	31678.6	-0.0945559	112.597	4.14514	18770	0.112533	0.0853093	0.911791	0.844343	-0.734991	0.998628	0.059734	71.9908	0.0296973	5.1593	0.0597846	4.14441	14468.1	4.80255	20.2683	0.494349	1.48483	4.60976	13428.1	17381.8	4.31707	17385.5
142.nii.gz	0.364563	321.04	1.84522e+08	4.62391	186.417	14.2011	1164.82	112.603	121.347	25.0935	0.0420661	1164.78	84.7025	1124.21	2.5672	4.9821e+09	0.112216	25965.3	917.408	2.24225e+07	102635	2170.72	1814.19	0.0935444	29.7345	5.2955	914.312	0.160599	0.116717	0.971838	0.896872	-0.604806	0.998765	0.0805225	28.7482	0.0113864	6.97	0.0589926	5.69402	996.226	5.62475	54.137	0.370801	2.54644	16.3836	1032.05	1566.74	7.05479	1822.49
143.nii.gz	0.27667	253.204	3.68857e+08	3.61874	64.4649	10.3474	892.065	71.5812	95.0777	4.75672	0.0445475	892.021	46.1287	1080.4	2.58869	9.95914e+09	0.261977	18983	483.457	1.83233e+07	130320	1984.03	1385.49	0.182693	22.0873	4.92242	889.754	0.342252	0.301839	0.964994	0.906558	-0.419461	0.983047	0.115019	18.253	0.0591097	6.42503	0.226033	5.28297	842.38	5.86675	52.7342	0.16688	22.5159	82.7848	756.443	979.832	49.5823	1569.06
144.nii.gz	3.13056	213.71	7.225e+07	4.57906	103.358	3.76354	309.367	76.4857	63.9559	49.8247	0.886541	308.481	40.6769	1079.5	1.26491	1.95075e+09	0.0556712	6500.97	349.603	949001	9236.05	576.91	567.765	0.0114993	18.1091	4.32859	237.165	0.141054	0.0809743	0.89563	0.799789	-0.727668	0.999363	0.0861476	18.6152	0.0179632	5.88516	0.0346133	4.57185	286.169	5.00227	32.3226	0.521332	0.301769	3.45161	259.479	509.323	2.22581	633.548
145.nii.gz	0.0800884	365.491	3.69553e+08	5.17076	283.976	4.29377	873.296	163.728	147.108	125.599	0.0554748	873.24	120.078	1176.47	1.05838	9.97793e+09	0.0945588	29829.7	1391.57	2.50742e+07	92731.2	3107.67	1831.03	0.259721	27.4912	5.4015	1067.58	0.257833	0.215074	0.953896	0.882924	-0.53573	0.997387	0.0498715	32.7453	0.0342744	7.21258	0.175216	5.97655	1234.67	6.52875	92.221	0.345397	29.184	25.2472	1186.97	2300.07	48.5506	3604.83
146.nii.gz	0.164688	16.467	6.97587e+07	1.58105	8.33448	3.0669	22.335	5.46534	4.95591	3.29601	0.0507267	22.2843	3.77488	1005.48	1.08252	1.88349e+09	0.447595	35.7513	3.73145	24.4769	3.7996	2.99876	2.32468	0.132011	1.06816	1.85332	1.11784	0.635782	0.589507	0.926239	0.848972	-0.131681	0.601231	0.327782	1.88639	0.169802	3.266	0.350048	2.36033	1.33086	4.3858	6.33333	0.0917874	14.5083	30.8841	1.21403	4.18841	61.8986	96.1304
147.nii.gz	0.808826	58.9205	3.86468e+07	2.57639	19.1055	12.3994	193.253	21.2547	23.9496	5.84279	0.559424	192.693	10.2947	1022.01	3.05692	1.04346e+09	0.273923	1546.72	26.961	110694	2646.68	112.076	100.765	-0.0132753	5.75057	2.82416	66.0686	0.401384	0.339607	0.953404	0.893861	-0.420921	0.922113	0.254923	4.82002	0.0841834	3.98724	0.18371	3.0732	53.2102	3.93596	6.94595	0.187728	4.21914	10.1351	61.252	84.9189	15.2703	133.73
148.nii.gz	0.662774	203.127	5.44103e+08	4.40976	126.233	2.70671	315.402	67.1336	70.1614	18.9049	0.16788	315.234	54.5924	1070.27	1.01969	1.46908e+10	0.134201	6706.41	448.812	1.53882e+06	13704.2	850.516	347.162	0.422704	13.3891	5.00873	163.8	0.241783	0.18182	0.933265	0.84782	-0.371255	0.98693	0.110034	17.9448	0.0142482	8.01841	0.0931357	6.04114	299.42	6.13053	100.406	0.211382	6.41492	63.7453	266.022	461.139	16.3474	1268.36
149.nii.gz	0.222161	261.428	1.5717e+08	4.21465	170.554	5.33484	613.422	88.9793	95.7434	26.5863	0.0907278	613.332	69.515	1095.34	1.53485	4.2436e+09	0.152031	13898.4	687.979	7.13254e+06	45284.2	1518.38	1028.8	0.194402	22.6613	5.03845	511.532	0.2038	0.153129	0.945761	0.86232	-0.56512	0.997164	0.0546496	23.7367	0.0195655	6.6396	0.106435	5.45187	636.794	5.51808	34.4656	0.263097	6.16829	19.916	552.108	889.153	14.4504	1488.59
150.nii.gz	0.163232	74.7036	5.47681e+07	2.63581	31.589	7.41754	176.344	25.4618	28.8379	2.70193	0.0335049	176.311	15.1312	1026.27	2.18129	1.47874e+09	0.309911	1661.64	48.2483	90310.1	2341.56	158.271	162.048	-0.0073711	8.26803	3.38801	91.6475	0.353535	0.28197	0.916794	0.84514	-0.419899	0.951025	0.0661443	6.95959	0.0767021	4.50286	0.215197	3.59658	80.0797	4.34219	7.88462	0.151627	8.67899	16.1154	65.9852	99.2692	25.6154	206.615
151.nii.gz	2.10854	491.305	3.38367e+08	5.08344	381.658	2.09017	770.061	200.047	187.131	101.916	0.354037	769.707	159.984	1218.22	0.677318	9.1359e+09	0.0517467	43951.3	3088.29	4.26819e+07	54211.1	4643.83	2981.4	0.224971	41.2589	5.82722	1209.06	0.123521	0.0824733	0.905786	0.814536	-0.481865	0.996092	0.0459972	51.6241	0.00581096	7.68338	0.0258068	6.41074	1906.31	6.094	80.0175	0.350954	1.3905	11.7982	1756.26	3397.57	4.94737	14467.1
152.nii.gz	11.248	119.656	1.34112e+09	4.78939	51.4298	37.6437	791.561	56.5823	39.5763	37.8325	0.934702	790.626	21.7926	1058.49	4.4215	3.62101e+10	0.0491531	4031.25	141.139	2.02531e+06	17524.7	318.407	312.652	0.00861516	10.7038	4.78955	198.022	0.215886	0.13645	0.989546	0.941937	-0.134226	0.849998	0.138454	11.8189	0.00292141	8.92382	0.00991279	5.56395	157.765	6.41782	355.074	0.296636	1.35696	58.8363	161.434	301.511	5.54971	573.018
153.nii.gz	1.39716	349.405	3.90958e+08	5.30447	170.155	15.2643	1459.93	130.954	133.569	52.9947	0.027072	1459.9	75.1434	1149.26	3.11002	1.05559e+10	0.0622261	41746.3	1279.43	1.57434e+08	593736	4385.01	3417.45	0.122725	35.0074	5.83055	2189.71	0.154198	0.105988	0.969175	0.907058	-0.549552	0.998992	0.0935676	32.1974	0.00529885	8.20454	0.0354924	6.47091	1950.61	6.29108	121.291	0.409765	2.479	18.4189	1665.6	2381.16	6.37162	2663.47
154.nii.gz	0.111798	99.9791	5.39865e+07	3.06231	23.0674	16.6889	572.202	44.6968	57.7449	8.99041	0.0383879	572.164	15.7801	1049.65	3.59225	1.45764e+09	0.205331	10374.5	117.938	7.21259e+06	70472.3	1041.63	1132.93	-0.035286	17.2801	3.44808	822.471	0.3198	0.260563	0.946301	0.899107	-0.527479	0.979157	0.16772	11.7591	0.0530072	4.69503	0.13979	3.70426	543.641	4.49983	9.73469	0.198667	4.07497	10.0612	411.717	502.939	12.5918	551.878
155.nii.gz	0.0667743	46.4346	7.53228e+07	2.23846	12.2825	41.2696	476.018	20.9365	28.6977	1.5954	0.0115032	476.007	8.1142	1022.81	5.83642	2.03372e+09	0.436728	3838.38	31.4309	2.63397e+06	29551.1	411.997	425.291	0.00271556	8.27063	3.15225	352.302	0.496549	0.44716	0.972995	0.939585	-0.348931	0.897829	0.149002	5.81993	0.153402	4.01586	0.357828	3.26514	209.322	4.63377	9.38889	0.130401	18.8696	31.4444	152.81	176.847	53.2222	229.986
156.nii.gz	0.543853	242.806	8.19252e+07	3.81699	136.141	4.7065	511.691	83.5008	93.887	19.2847	0.110496	511.58	69.7773	1089.64	1.49679	2.21198e+09	0.178744	13347.7	517.405	4.67591e+06	31523.2	1212.63	1122.65	0.0346677	25.2827	4.49533	471.649	0.182886	0.138117	0.917816	0.824893	-0.618238	0.996881	0.0607447	22.1784	0.0269448	5.69477	0.0990911	4.68988	583.82	4.96308	24.3333	0.352657	4.09872	12.3333	532.618	832.058	9.95652	891.71
157.nii.gz	0.351015	408.702	3.43334e+08	4.84107	270.435	16.2946	1699.14	147.345	157.366	37.5085	0.0548348	1699.08	117.374	1164.92	2.56893	9.27001e+09	0.130185	40649.2	1435.25	5.00678e+07	161579	3395.34	2677.48	0.117621	34.8477	5.69179	1455.28	0.191966	0.152427	0.979887	0.915029	-0.561512	0.99844	0.0579035	35.4046	0.0170072	7.41457	0.111345	6.12415	1518.21	6.27446	89.5138	0.35381	9.45811	32.9368	1621.82	2524.43	17.8063	3231.87
158.nii.gz	0.304406	29.7763	1.72903e+08	1.59163	2.1964	21.7365	436.573	21.1821	33.6835	0.846798	0.0988314	436.474	3.27993	1023.67	4.3424	4.66839e+09	0.624463	5087.05	73.175	3.76226e+06	40125.1	621.661	522.397	0.0982632	9.73771	2.98668	422.983	0.616907	0.586307	0.956945	0.928379	-0.271171	0.821355	0.100278	6.92073	0.284647	3.63886	0.525483	3.07846	286.014	4.38691	15.3636	0.0931129	26.2233	103.036	201.533	226.594	125.618	353.939
159.nii.gz	0.95815	285.391	2.79035e+08	4.77188	166.131	5.09683	574.409	96.5342	100.403	32.4012	0.0700829	574.339	69.1732	1103.85	1.58748	7.53396e+09	0.0920082	16107.9	597.587	1.00528e+07	69383.4	1531.54	1173.49	0.131953	24.4992	5.50848	572.016	0.178569	0.129022	0.931782	0.845758	-0.484309	0.995999	0.0837873	22.5351	0.00887579	7.58428	0.0595283	6.03173	676.258	6.04622	69.4017	0.303064	4.16087	21.0699	642.464	1035.68	9.9083	1457.89
160.nii.gz	0.480484	355.346	3.78741e+08	4.8383	195.019	6.19896	983.136	118.793	131.23	26.0842	0.0713378	983.064	89.1448	1131.16	1.7432	1.0226e+10	0.108542	27835.2	934.782	2.37412e+07	126316	2567.33	1999.71	0.127407	30.9093	5.72003	1034.49	0.186506	0.142325	0.957122	0.879642	-0.494347	0.996905	0.0830127	28.1347	0.0107555	7.7667	0.0769055	6.2383	1141.76	6.1654	84.5473	0.285633	5.24612	32.1284	1110.53	1702.2	12.2973	2160.45
161.nii.gz	4.085	510.978	1.26636e+09	5.25621	391.658	2.75595	1201.65	275.794	179.828	325.792	0.348278	1201.3	150.673	1292.54	0.207149	3.41917e+10	0.0383352	43005.5	4472.68	4.39449e+07	-93238.7	4206.62	1859.15	0.383951	30.7343	6.09174	903.85	0.132903	0.0833304	0.971981	0.896503	-0.280691	0.972644	0.0328907	62.321	0.00293237	8.96597	0.0228196	7.12737	1516.44	6.8291	236.826	0.312435	2.83269	29.058	1719.76	4823.34	7.41161	22850.9
162.nii.gz	1.87496	2.63071	3.01356e+06	-3.20343e-16	0.472345	1.5	2.71821	2.25748	0.322642	2.28072	1.77352	0.94469	0	1002.26	-0.0900753	8.13661e+07	1	0.14901	1	0	0	0	0	1	0	-3.20343e-16	0	1	1	1	1	0	0	0	1	1	-3.20343e-16	1	-3.20343e-16	0	-3.20343e-16	3	1	0	3	0	1	9	9
163.nii.gz	0.0468678	321.699	7.5647e+08	4.67771	224.773	8.80636	1155.25	127.555	127.682	57.6781	0.0428619	1155.21	95.3683	1139.1	1.86303	2.04247e+10	0.174648	26166.9	704.993	2.67248e+07	144040	2310.24	1407.67	0.241425	22.382	4.78673	902.775	0.421056	0.393071	0.977668	0.922747	-0.430179	0.983601	0.0270897	21.8827	0.140376	6.35609	0.37284	5.16705	929.476	6.51676	167.453	0.287226	92.3569	101.82	1036.2	1722.05	165.528	2227.47
164.nii.gz	1.34624	545.697	4.51035e+08	5.70375	222.661	12.1797	1882.33	199.213	198.993	81.5086	0.0235934	1882.31	102.407	1236.5	2.7777	1.21779e+10	0.0456995	90820.6	2060.69	4.52451e+08	1.36432e+06	8116.81	7991.57	0.00792251	55.2125	6.30395	4933.66	0.101263	0.0579087	0.958274	0.890177	-0.583195	0.999493	0.0387098	45.038	0.00372755	8.39715	0.0252674	6.74231	4027.1	6.39046	147.569	0.500236	1.20202	13.4814	3629.51	5262.77	3.77288	6273.9
165.nii.gz	0.189269	79.8922	1.07757e+08	2.89993	21.6546	46.8057	808.888	33.7698	44.9296	4.2165	0.0255034	808.863	13.9838	1038.06	6.03192	2.90944e+09	0.2928	8889.82	99.0887	1.94609e+07	127574	1085.97	1053.4	0.0244724	13.6923	3.86596	862.159	0.372943	0.318178	0.975335	0.938656	-0.383254	0.956651	0.19274	9.51816	0.0569626	5.2785	0.192094	4.15364	534.842	4.99276	16.32	0.1632	11.1316	29.28	352.302	407.21	28.94	441.41
166.nii.gz	0.194612	20.2475	2.31177e+08	1.58392	3.81516	40.371	311.061	10.8375	15.5689	1.00593	0.0396709	311.022	2.85077	1011.39	5.54684	6.24178e+09	0.599499	1115.29	22.0862	389802	6280.6	145.324	111.126	0.137195	4.26865	2.67042	92.5775	0.654346	0.62121	0.979834	0.950067	-0.20512	0.732367	0.140591	3.67319	0.294858	3.44822	0.532976	2.83953	64.1125	4.71277	15.1504	0.0670374	31.7295	135.487	44.0577	52.5088	133.15	191.323
167.nii.gz	2.7638	369.549	6.94006e+08	5.96974	246.571	2.31621	641.872	197.752	119.623	216.246	0.0565469	641.815	95.3158	1206.21	0.170749	1.87382e+10	0.0282294	20329.3	2128.77	6.96653e+06	-13190.9	1619.22	1274.88	0.118146	27.7282	5.96568	504.469	0.105428	0.0549881	0.936903	0.838674	-0.484831	0.998591	0.0468002	45.1887	0.00198998	9.18851	0.0131909	6.85545	723.524	6.74125	249.646	0.523366	0.811659	13.4654	810.269	2413.46	3.02096	4648.7
168.nii.gz	0.572102	320.241	1.01179e+08	4.08083	243.731	5.61698	731.903	114.004	122.386	22.8462	0.165101	731.738	87.9881	1124.61	1.61593	2.73184e+09	0.149062	23735.4	835.516	9.22931e+06	45822.4	1893.62	1852.52	0.0244681	30.5739	4.59363	882.112	0.179942	0.139819	0.934864	0.848591	-0.632246	0.997518	0.0741851	28.6581	0.0223952	5.89406	0.0836329	4.83343	936.536	5.10869	25.3	0.31625	2.74938	11.925	947.809	1494.2	7.925	2653.2
169.nii.gz	0.121543	3.23033	1.93965e+08	0.609567	0.704851	89.645	290.188	4.77761	7.62846	0.392563	0.0369802	290.151	0.38973	1005.1	8.84278	5.23706e+09	0.851128	656.645	4.41659	147371	2459.87	48.9201	42.8684	0.0603339	1.29695	0.940159	41.1594	0.90219	0.895556	0.9923	0.985113	-0.139738	0.367307	0.069725	1.70241	0.73583	1.11422	0.85631	0.963634	22.9471	4.56564	9.875	0.0514323	40.6419	163.417	25.9014	29.1302	282.833	311.776
170.nii.gz	0.438867	253.011	1.3088e+08	4.06675	192.738	5.44456	616.506	88.7199	101.195	16.1154	0.133275	616.373	72.9151	1095.78	1.60115	3.53375e+09	0.141318	15420.3	686.325	7.17273e+06	45363.6	1618.51	1207.54	0.154084	24.154	4.85885	604.209	0.195256	0.143008	0.938973	0.857747	-0.569621	0.996919	0.0898431	24.1207	0.017587	6.44323	0.0807531	5.22028	706.512	5.34122	36.8716	0.338271	4.76677	15.4037	615.108	951.78	10.4128	1129.14
171.nii.gz	8.5454	568.699	1.76857e+09	5.17871	404.029	2.00776	884.291	346.622	186.548	417.526	0.486945	883.804	149.052	1364.42	-0.343966	4.77514e+10	0.0384177	48261.9	6748.51	5.85561e+07	-242039	4423.74	1801.2	0.411385	29.9441	6.04003	897.191	0.131909	0.0808954	0.953248	0.870806	-0.23182	0.949423	0.0282686	77.999	0.00310763	8.88859	0.0136189	7.06809	1556.24	6.87515	257.204	0.270741	1.89614	36.4968	1927.72	6807.11	6.81053	47543.3
172.nii.gz	0.984516	74.4201	3.01223e+08	3.86673	52.5121	1.95669	114.053	44.3141	24.2982	52.7475	0.208622	113.844	19.6963	1044.69	-0.305922	8.13301e+09	0.0845411	794.273	93.6168	14243.4	-281.687	79.9725	46.921	0.261148	5.07004	3.75494	21.0625	0.33807	0.261355	0.929367	0.839667	-0.174809	0.855957	0.199472	9.23813	0.0145778	6.90479	0.0803499	4.72255	31.7234	6.03863	52.8188	0.191373	14.1586	23.3333	30.8404	119.105	27.3913	1144.21
173.nii.gz	0.148956	193.078	2.3086e+08	4.67465	129.667	4.79789	430.507	79.0177	70.1671	58.8613	0.0120201	430.495	52.6027	1082.53	1.30677	6.23321e+09	0.103507	7597.87	449.372	1.83928e+06	14096.5	758.383	559.233	0.152841	17.4055	5.15226	253.925	0.181009	0.120967	0.940772	0.850643	-0.52927	0.99767	0.0699819	19.9811	0.00953756	7.47384	0.06347	5.78045	329.404	5.80708	63.0711	0.320158	3.42848	20.3909	302.373	571.533	9	891.198
174.nii.gz	0.435941	253.258	7.71977e+07	3.87458	133.017	2.96669	370.45	84.7595	88.2737	28.9118	0.0555042	370.395	66.5568	1089.8	1.08339	2.08434e+09	0.16355	10953.9	548.552	2.77767e+06	13808.1	1089.46	943.781	0.0706649	23.2208	4.31468	398.444	0.217055	0.176587	0.881525	0.794125	-0.6385	0.996741	0.0653287	22.6104	0.0355315	5.45628	0.131159	4.4273	508.311	5.018	21.0615	0.324024	7.53751	10.6308	435.111	740.554	16.3538	1583.82
175.nii.gz	0.066208	142.935	8.88724e+07	3.65796	83.3135	15.6698	546.116	57.3046	58.6624	17.1006	0.0164563	546.099	39.6207	1060.64	2.9303	2.39956e+09	0.182182	7074.59	233.58	3.86526e+06	35943.6	724.845	716.064	0.00564336	16.7709	4.34281	431.302	0.226505	0.16631	0.958356	0.885126	-0.531335	0.9917	0.0605743	15.1824	0.0285999	5.74683	0.111577	4.61151	360.227	4.9491	18.1899	0.230252	4.81942	14.3924	279.807	426.861	13.0759	768.608
176.nii.gz	20.1432	347.778	1.44151e+08	5.60702	188.752	3.20256	569.936	182.453	97.7133	179.605	0.553581	569.383	69.2878	1188.8	0.536978	3.89209e+09	0.0244137	15053.6	1644.24	3.94034e+06	9967.89	1100.63	1147.81	-0.0226374	26.276	4.85976	432.925	0.101205	0.0475167	0.929577	0.829757	-0.803304	0.999912	0.0372429	40.6307	0.0115195	6.50103	0.0221645	5.1699	562.112	5.95914	62.2157	0.609958	0.477124	2.4902	602.725	1970.27	2.2549	2830
177.nii.gz	1.56285	310.796	3.55318e+08	5.19133	193.62	3.13717	507.089	109.312	107.422	43.507	0.112691	506.976	81.3445	1116.57	1.09315	9.59359e+09	0.0662481	16157.9	872.827	6.8077e+06	37558.9	1670.88	1142.05	0.190883	25.0599	5.64263	499.898	0.147368	0.0942576	0.916865	0.825952	-0.533869	0.998626	0.0716978	27.2017	0.00510532	8.12631	0.0355317	6.35087	703.232	6.25058	114.116	0.400406	2.09694	18.8807	644.19	1145.79	5.67368	1546.71
178.nii.gz	2.08845	396.332	4.73044e+08	5.99776	236.261	10.1702	1406.88	190.899	134.469	173.746	0.138405	1406.74	95.5316	1204.6	1.87115	1.27722e+10	0.0317663	32814.6	2031.02	3.54428e+07	129831	2728.18	2171.09	0.115972	33.3732	6.01622	1053.61	0.101862	0.0563594	0.976476	0.902128	-0.601256	0.999694	0.0424028	43.4818	0.00299371	8.61508	0.0183127	6.74352	1224.82	6.71173	158.577	0.486432	0.891452	10.3558	1311.41	2807.15	3.30061	4525.55
179.nii.gz	0.261411	228.048	8.7181e+07	2.33868	25.7995	6.55428	414.821	51.553	75.5116	1.18614	0.028237	414.793	30.3553	1057.22	2.20958	2.35389e+09	0.423406	11942	304.096	7.21507e+06	66763.1	1362.49	967.71	0.169373	18.0786	3.36236	625.245	0.469172	0.444189	0.910043	0.863474	-0.430632	0.933873	0.114694	14.2374	0.157931	4.17876	0.369184	3.48177	582.55	4.82709	8.94872	0.114727	21.2229	33.0256	472.678	594.526	62.9744	670.269
180.nii.gz	0.236499	226.123	2.22541e+07	2.49546	54.6554	4.57221	279.163	50.9627	66.439	6.39538	0.17164	278.991	37.5086	1054.85	1.78838	6.0086e+08	0.26	8181.84	162.239	1.25708e+06	11266.5	681.093	902.059	-0.152242	20.777	2.47544	414.555	0.280445	0.247981	0.83482	0.784714	-0.64776	0.977443	0.231253	14.2891	0.105425	3.44264	0.176374	2.51645	395.788	3.48418	5.5	0.275	1.74	5.2	321.928	439.65	7.5	449.45
181.nii.gz	0.547684	242.81	2.08419e+08	4.51448	155.22	3.17913	406.903	86.5189	85.7494	40.2914	0.107301	406.796	64.4288	1091.31	1.08953	5.62732e+09	0.135804	10443.4	536.171	2.5038e+06	15552.4	1004.69	735.277	0.154816	20.2154	5.2354	324.537	0.189283	0.137507	0.917109	0.824969	-0.559666	0.998056	0.0574906	21.6407	0.0150299	7.16112	0.0944584	5.75918	434.992	5.58749	54.76	0.312914	5.74713	23.7657	415.171	735.274	13.4914	1170.65
182.nii.gz	1.89875	150.339	5.09287e+08	3.95588	43.0293	13.7898	662.664	50.4486	58.6868	11.0466	0.326369	662.337	25.5433	1054.5	3.06878	1.37507e+10	0.138918	8537.82	207.983	6.55094e+06	54389.5	865.627	670.777	0.129275	15.2095	4.93391	433.995	0.282406	0.225295	0.96959	0.911814	-0.27612	0.952175	0.175607	12.6064	0.0157273	7.42742	0.0785089	5.55028	384.101	5.92344	78.8515	0.172165	6.50851	63.6245	341.817	454.14	17.8734	566.703
183.nii.gz	26.8477	53.7451	6.96316e+08	3.08025	12.6967	4.26941	85.0418	38.9628	8.15802	38.095	4.04407	80.9978	5.41949	1039.02	0.61225	1.88005e+10	0.147013	116.182	67.4444	317.795	13.6266	9.22691	8.88009	0.0190345	2.27241	2.73691	3.71337	0.42933	0.352025	0.974956	0.895252	-0.0473512	0.498668	0.360794	8.20712	0.0236198	5.92925	0.0530828	3.57359	4.52675	5.58103	87.4186	0.135533	4.69828	94.8233	4.79034	73.3333	20.1938	1252.48
184.nii.gz	0.602125	258.874	2.92294e+08	4.16913	86.5748	53.8213	2078.61	84.4959	103.736	13.3719	0.0473294	2078.56	47.2168	1101.29	5.96145	7.89194e+09	0.168162	36707.9	515.012	3.31262e+08	900165	3875.77	3591.33	0.0392726	28.2777	5.22107	2782.79	0.255971	0.206047	0.985362	0.945377	-0.44183	0.990232	0.100394	21.0449	0.0242839	6.98533	0.129746	5.6221	1866.77	5.85318	51.2407	0.212617	10.1062	40.527	1464.79	1770.24	23.3485	1985.38
185.nii.gz	0.386119	124.427	6.99551e+07	2.86138	23.8239	9.81503	380.331	41.7546	55.5555	4.68103	0.0885468	380.242	17.4097	1045.49	2.77243	1.88879e+09	0.288574	7795.73	126.376	2.6144e+06	31837.2	732.312	703.451	0.017612	15.0541	3.72562	472.186	0.350133	0.297276	0.925417	0.872724	-0.457101	0.970908	0.147971	10.8855	0.059489	4.88841	0.186884	3.94496	358.941	4.6123	11.0312	0.172363	7.5	18.4688	309.42	389.578	23.5	425.859
186.nii.gz	0.304236	6.58652	5.2325e+07	0.835634	2.9813	26.7982	37.1793	3.10486	3.0236	1.25796	0.0819135	37.0974	1.23482	1003.12	4.52305	1.41278e+09	0.725592	31.317	2.09247	114.202	17.1857	3.52464	3.74186	-0.0314813	0.844882	1.42574	2.99422	0.787875	0.764542	0.962483	0.928717	-0.0993777	0.411149	0.177369	1.46231	0.459173	1.82916	0.661193	1.48673	1.81662	3.60919	5.26923	0.101331	20.6405	37.7308	1.14312	2.90385	122.962	126.135
187.nii.gz	0.352941	284.914	6.98937e+08	3.70863	119.928	8.79868	921.565	79.8088	104.074	3.21885	0.0725642	921.493	66.4971	1088.41	2.1766	1.88713e+10	0.289675	18652.1	642.097	1.91795e+07	126987	2154.21	1034.57	0.352502	17.4153	4.65944	729.291	0.424919	0.387323	0.975649	0.926923	-0.424344	0.983895	0.0885351	19.0211	0.110209	6.4084	0.325542	5.20668	797.195	6.40274	80.461	0.136375	49.4576	170.908	740.808	1016.65	107.166	1539.98
188.nii.gz	0.259234	286.406	2.3338e+08	4.75729	177.755	4.52428	653.795	101.002	104.958	31.8617	0.0419136	653.753	77.3978	1108.29	1.36812	6.30125e+09	0.104211	16109	772.894	8.89889e+06	54414.5	1697.43	1153.3	0.192697	24.5431	5.41044	545.757	0.182652	0.133508	0.945378	0.859306	-0.553704	0.998188	0.0711992	25.2253	0.0119636	7.36071	0.0745989	5.90887	712.681	6.04385	57.1053	0.300554	5.18737	19.8	640.264	1072.25	11.9474	1561.88
189.nii.gz	1.81994	160.251	2.37979e+08	4.44803	52.6951	7.48971	359.963	54.679	49.3172	29.148	0.334117	359.629	27.4298	1057.01	2.11399	6.42543e+09	0.0724504	4924.29	188.321	1.18157e+06	16019.5	495.359	396.673	0.115582	12.9104	4.64459	226.652	0.228327	0.156799	0.943246	0.870084	-0.41106	0.988151	0.146375	12.7882	0.00794838	7.3275	0.0347611	5.41348	223.008	5.83588	60.5587	0.284313	1.62243	15.4319	196.661	327.887	6.14554	598.554
190.nii.gz	0.817331	94.3668	2.64676e+08	3.43754	32.5829	11.5725	353.543	33.4881	39.065	7.61258	0.350048	353.193	18.4091	1035.16	2.80414	7.14626e+09	0.212346	3466.07	97.6177	787046	12482.7	368.547	264.269	0.16751	9.55067	4.28814	170.086	0.346244	0.286859	0.960147	0.90006	-0.337319	0.959754	0.193595	8.4561	0.0371514	6.27681	0.14747	4.78234	158.204	5.57001	38.3684	0.155338	10.9232	52.4494	138.892	191.235	28.0769	285.98
191.nii.gz	0.96776	450.305	1.47405e+09	4.11824	98.0669	7.36014	1169.77	113.876	151.847	9.24732	0.239826	1169.53	80.3689	1133.14	2.1643	3.97994e+10	0.170765	43297.9	1548.64	1.25233e+08	590159	5459.9	2319.12	0.404705	26.7384	5.43066	1593.46	0.313183	0.269626	0.966778	0.914359	-0.262027	0.950468	0.158756	27.6057	0.0299492	7.77443	0.145913	6.12613	1944.76	6.49956	159.491	0.13893	16.7093	196.038	1728.35	2272.08	38.9338	5789.96
192.nii.gz	0.180419	271.758	8.52792e+07	3.53019	96.0735	27.2605	1883.56	111.804	149.04	12.8232	0.0243933	1883.54	47.8516	1145.42	4.53067	2.30254e+09	0.193373	75879.6	461.017	3.46565e+08	981846	4624.61	5108.43	-0.0660328	38.0178	4.07836	3618.51	0.23566	0.191463	0.974302	0.922329	-0.571023	0.991247	0.0978994	23.8546	0.0384461	5.1673	0.119512	4.1802	2433.26	4.78356	18.0462	0.277633	2.69822	12.5692	3028.28	3555.86	8.38462	3567
193.nii.gz	1.45452	223.614	1.68088e+08	4.91647	174.717	1.83099	334.362	108.116	79.1474	111.677	0.26283	334.099	66.4816	1111.73	0.241913	4.53837e+09	0.0560121	8017.87	737.271	1.01564e+06	-4315.86	670.919	511.104	0.133218	17.6757	4.99941	194.808	0.156829	0.0983666	0.911313	0.811935	-0.586099	0.998578	0.0756063	26.3952	0.00815556	7.159	0.0330973	5.56522	295.506	5.80582	49.2794	0.362349	1.66263	7.61765	317.762	807.603	5.20588	2442.87
194.nii.gz	9.25067	623.437	5.15553e+08	5.66418	303.429	5.46351	1548.12	323.484	200.161	287.76	0.190184	1547.93	137.102	1349.72	1.26983	1.39199e+10	0.0257838	70132.2	4708.93	1.11119e+08	302794	5021.19	4768.17	0.025383	51.3006	6.32989	2128.13	0.070291	0.0337196	0.958459	0.87014	-0.50876	0.998325	0.0147569	68.1543	0.00315649	8.40177	0.00861576	6.86527	2447.34	6.38586	145.905	0.515564	0.478468	7.29682	2803.28	7051.28	2.5265	13730
195.nii.gz	17.329	42.15	6.98902e+07	3.05891	13.8076	3.96558	65.7033	28.9858	8.73675	27.1002	1.47283	64.2305	5.51824	1029.05	0.590731	1.88703e+09	0.147383	130.023	39.6908	349.82	21.2209	10.3275	9.74232	0.0267135	2.38128	2.6202	4.04261	0.416989	0.339314	0.957404	0.866248	-0.261559	0.878689	0.367262	6.28609	0.0375023	5.0411	0.0855174	3.33724	5.01745	4.63501	13.8788	0.210285	3.88613	9.72727	5.51423	45.2424	12	458.515
196.nii.gz	0.197004	27.4988	7.92944e+07	1.52901	3.66631	38.9604	1082.63	31.2956	51.4837	1.04211	0.105582	1082.52	2.80919	1042.22	6.03146	2.14095e+09	0.578157	22654.8	93.3298	1.0796e+08	501390	2777.58	2789.83	0.000911928	16.4445	2.3575	2501.96	0.644342	0.61577	0.967239	0.955559	-0.167809	0.631778	0.144586	9.65341	0.296463	2.91404	0.525829	2.42634	1391.85	4.45133	5.82192	0.0797523	30.0728	42.2055	901.424	950.808	107.658	1065.16
197.nii.gz	1.37551	40.7731	4.383e+07	3.03494	24.639	9.79909	154.853	21.0681	20.7113	8.64908	0.869549	153.983	9.43044	1021.55	2.58071	1.18341e+09	0.181406	991.951	29.5948	30492.9	955.864	77.603	72.6528	0.0398521	5.38423	3.04937	42.7821	0.400146	0.332552	0.944006	0.875017	-0.553433	0.978309	0.192636	5.29682	0.0621745	4.50456	0.178183	3.38646	37.5639	4.32042	8.85714	0.210884	9.53515	7.61905	38.3923	61.5238	21.9524	99.7619
198.nii.gz	25.4372	1152.26	1.43583e+09	6.87768	461.206	5.19903	1891.14	410.543	380.369	197.373	0.0291109	1891.11	215.963	1501.35	1.76734	3.87675e+10	0.0128817	264421	6698.49	1.71829e+09	3.63633e+06	20415.8	20585.5	-0.00418799	97.3915	7.305	11093.2	0.0606505	0.028231	0.906033	0.827927	-0.572545	0.999809	0.0260497	82.0948	0.00115274	9.82063	0.00391451	7.83778	10250.3	7.41061	434.548	0.682179	0.275689	8.20565	10582.2	17406.7	1.79435	36651.3
199.nii.gz	0.295964	12.7551	1.38929e+08	1.21708	3.18041	64.9663	224.267	6.75806	8.84842	1.04269	0.100095	224.167	1.92044	1007.01	7.34295	3.75107e+09	0.663275	516.235	4.87356	31707.9	856.094	31.7706	29.7764	0.0266936	1.85697	1.93931	26.2491	0.74341	0.713681	0.989395	0.968165	-0.147797	0.572462	0.147138	2.08546	0.383487	2.58894	0.609641	2.09852	15.3868	4.61352	8.0365	0.0586606	30.4961	90.8686	20.0419	24.219	151.818	190.409
200.nii.gz	0.049505	149.695	6.12225e+07	1.83174	7.13634	24.9422	2010.16	89.7	146.797	1.47604	0.0469884	2010.11	13.8905	1141.32	4.73965	1.65301e+09	0.530104	115161	160.084	6.18797e+08	1.82151e+06	6604.15	7183.87	0.00949461	28.3654	2.50309	6194.59	0.572072	0.545385	0.973261	0.954348	-0.323168	0.795756	0.088823	16.0514	0.273194	3.04601	0.497427	2.52819	3447.01	4.16344	6.57447	0.139882	20.0407	24.9149	4611.75	4960.72	69.6383	5029.36
201.nii.gz	0.124462	42.6674	2.58785e+08	1.72773	4.25604	51.1216	678.731	18.9903	29.5029	0.651531	0.0265597	678.705	4.18349	1021.51	6.48577	6.98721e+09	0.575572	5148.57	25.8569	4.4174e+06	39172.6	434.769	427.217	0.0112563	6.84698	2.71777	379.877	0.65271	0.623182	0.984784	0.963489	-0.185305	0.707304	0.124602	4.88402	0.304762	3.44647	0.544236	2.84708	215.496	5.02396	15.4516	0.0623049	37.1742	142.742	204.012	224.81	136.048	385.319
202.nii.gz	0.406208	6.49583	5.93927e+07	0.778901	2.93892	15.2877	23.2416	3.31432	2.43075	2.6025	0.175931	23.0657	1.23222	1003.32	3.29304	1.6036e+09	0.709279	17.0961	1.75711	20.3816	4.45425	1.47021	1.39243	0.0189992	0.539369	1.16746	1.0863	0.817897	0.806657	0.961978	0.926113	-0.0744528	0.317203	0.2455	1.31748	0.466048	1.62897	0.656067	1.31045	0.71566	4.11309	4.08475	0.069233	20.6923	41.8475	0.604424	2.22034	119.678	128.424
203.nii.gz	0.0624552	215.868	1.49294e+08	3.06058	34.2615	18.3538	845.197	55.8568	76.8745	3.06103	0.0129886	845.184	27.3724	1063.49	3.60697	4.03093e+09	0.324265	16178.1	272.657	2.66705e+07	167244	1764.16	1522.7	0.0732044	20.2466	4.15345	1106.97	0.383339	0.337464	0.963131	0.913827	-0.42455	0.966957	0.0784523	14.5154	0.0895695	5.19222	0.279305	4.32638	821.716	5.18514	21.7576	0.16483	18.5117	42.803	646.44	787.545	44.8939	838.015
204.nii.gz	181.842	342.448	6.7726e+08	5.64375	90.9949	4.05561	518.726	258.853	54.1735	253.088	19.6417	499.084	35.3184	1260.88	0.12576	1.8286e+10	0.0244991	5101.45	2492.82	540774	1077.28	386.584	315.061	0.101713	13.9296	5.08644	120.911	0.145068	0.0743426	0.971794	0.88624	-0.386265	0.993029	0.0777143	49.7481	0.00220969	8.95149	0.00662799	6.03457	175.411	6.54505	205.596	0.48262	0.587979	10.4366	203.56	2629.47	2.8169	7019.61
205.nii.gz	1.5752	320.116	5.35359e+08	5.74262	207.659	3.03847	668.626	158.634	105	160.053	0.048907	668.577	80.7855	1165.67	0.588696	1.44547e+10	0.0397202	16346.3	1378.03	6.19689e+06	15747.4	1433.35	1085.32	0.138182	25.7445	5.82324	420.531	0.119505	0.0711482	0.948604	0.851582	-0.513808	0.998836	0.0517626	35.9241	0.00296676	8.79172	0.0240667	6.65891	629.668	6.72862	175.051	0.444291	1.63349	15.6497	651.381	1692.84	4.66497	3039.19
206.nii.gz	1.61169	377.344	2.63176e+08	4.77823	129.959	15.5478	1583.24	128.196	143.324	35.2699	0.327687	1582.91	69.3726	1150	3.16245	7.10575e+09	0.0696195	49666	873.55	1.40555e+08	564998	4532.27	4768.29	-0.0199822	40.2609	5.60567	3130.28	0.155325	0.105032	0.964738	0.904017	-0.496907	0.996226	0.0804724	30.5112	0.00727019	7.4484	0.0332571	5.99302	2325.14	5.92722	73.5327	0.369511	1.7696	13.8543	1986.75	2673.77	5.51256	3246.06
207.nii.gz	15.9783	59.4016	2.76743e+08	3.68984	22.4915	8.26962	143.671	35.4965	14.5434	31.4329	2.55092	141.12	9.38333	1035.69	1.77552	7.47206e+09	0.0940148	393.576	61.9245	8669.77	313.528	38.2574	33.3695	0.066712	4.24202	3.46752	15.3322	0.316778	0.225692	0.966171	0.882792	-0.194126	0.867477	0.235869	7.79032	0.0119985	6.68974	0.0333012	4.2756	17.9067	5.38188	72.5426	0.281173	1.41097	24.2558	15.8952	73.314	5.92248	286.926
208.nii.gz	1.48372	130.51	4.82535e+07	3.87258	65.4998	7.28019	350.573	56.2821	54.4802	24.9006	0.14579	350.427	26.3506	1059.33	2.20386	1.30284e+09	0.103299	6441.68	217.206	1.36382e+06	16781.5	592.073	622.092	-0.0225184	17.5749	3.80284	302.13	0.170497	0.105691	0.912693	0.82912	-0.727015	0.998308	0.0897783	14.9409	0.0317655	5.11759	0.0653944	4.04043	303.541	4.47848	17.186	0.399676	0.908599	4.44186	257.003	396.023	3.7907	492.721
209.nii.gz	0.240996	6.38569	2.33793e+08	0.894451	2.78542	131.236	175.509	3.77182	4.33516	1.00438	0.0710454	175.438	1.25111	1003.86	10.553	6.31242e+09	0.729489	171.967	2.41077	11020	328.962	11.8522	11.2858	0.0226142	0.908725	1.48551	10.4561	0.806926	0.788323	0.994502	0.97992	-0.0653745	0.344934	0.187553	1.50608	0.476017	1.94792	0.677272	1.57854	5.78449	4.58265	12.6552	0.0545482	35.0249	169.241	6.75845	8.96983	195.397	209.185
210.nii.gz	0.212275	3.31555	3.81522e+07	0.470956	1.16507	21.2917	22.183	1.99291	1.94791	1.04313	0.0948467	22.0882	0.578556	1002	4.14796	1.03011e+09	0.851801	14.491	1.31645	8.28111	2.19471	0.732289	0.783025	-0.0363197	0.295467	0.770637	0.680795	0.901547	0.895533	0.978922	0.959833	-0.0450531	0.181296	0.13227	1.15123	0.697641	0.942466	0.828171	0.770637	0.378829	3.83281	3.52632	0.0927978	25.9224	32.3684	0.448753	1.78947	150.421	151.211
211.nii.gz	0.457637	316.965	4.02038e+07	3.06384	42.4831	6.67976	627.876	89.1152	121.041	10.0213	0.068564	627.807	34.2766	1103.76	2.2626	1.0855e+09	0.230487	32124.1	395.45	2.96376e+07	185962	2693.12	2886.69	-0.0284482	32.4144	3.19629	1776.59	0.301361	0.253116	0.891877	0.843453	-0.588807	0.98004	0.0787851	20.719	0.0908555	4.07713	0.207222	3.24626	1394.95	4.16501	11.4242	0.346189	6.11754	7.60606	1277.64	1617.09	15.4848	1631.58
212.nii.gz	0.257161	324.762	4.07142e+08	4.8935	245.427	2.66189	655.797	130.124	124.504	72.2511	0.0479635	655.749	104.41	1138.7	0.749801	1.09928e+10	0.11183	19452	1190.16	1.04309e+07	31870.4	2148.4	1119.33	0.315202	23.5822	5.4327	558.64	0.244128	0.201424	0.947421	0.866115	-0.520994	0.997543	0.0575634	30.5375	0.0279483	7.56086	0.157984	6.07315	816.932	6.57694	101.159	0.322163	31.5365	35.1146	774.762	1482.42	48.1019	2447.68
213.nii.gz	0.423566	296.758	3.00001e+08	4.30529	139.966	5.6178	625.911	87.6805	101.15	15.7904	0.121581	625.789	65.719	1095.45	1.74901	8.10004e+09	0.1592	16956.5	697.199	1.15974e+07	81716.9	1930.4	1217.24	0.230479	23.2905	5.29801	667.751	0.231165	0.182888	0.941739	0.865626	-0.493234	0.995326	0.0924653	22.7637	0.0196393	7.16993	0.115336	5.8461	786.909	5.89418	62.52	0.25008	8.32378	39.8	677.054	1006.4	18.36	2306.06
214.nii.gz	1.75163	285.325	9.80665e+07	3.74961	67.2599	4.92467	420.35	73.8452	88.873	14.579	0.576344	419.774	44.888	1080.49	1.81873	2.6478e+09	0.121882	14314.9	260.078	5.60252e+06	50390.5	1040.7	865.363	0.0144959	18.2825	4.01765	489.839	0.247495	0.186106	0.920233	0.856289	-0.516166	0.988027	0.131566	14.2708	0.0288487	5.45212	0.0810176	4.32465	476.516	5.07066	20.7381	0.246882	2.70011	10.2381	572.823	806.476	8.71429	2701.17
215.nii.gz	0.906017	46.3058	3.21328e+08	2.86998	15.7222	94.5733	1565.25	32.1618	42.6719	5.60101	0.28097	1564.97	8.06262	1040.15	9.01706	8.67584e+09	0.260937	16552.9	77.1735	9.36692e+07	339918	1491.84	1430.89	0.02295	11.5894	3.79652	1294.95	0.425106	0.3689	0.990583	0.971732	-0.180679	0.815822	0.243282	7.84559	0.056252	5.52984	0.185163	4.17821	730.684	5.36673	33.3704	0.112358	13.9308	77.4983	662.253	711.3	40.8519	793.239
216.nii.gz	18.4777	94.5912	1.17851e+09	4.55016	37.8829	16.723	395.789	54.1704	26.8584	45.7441	0.167016	395.622	16.2646	1054.92	2.75292	3.18199e+10	0.0534748	1581.27	130.676	132054	2421.61	116.74	114.478	0.0104518	7.29928	4.28999	61.1595	0.239616	0.151052	0.98433	0.922438	-0.104456	0.780432	0.157081	11.4064	0.00363729	8.53451	0.0107625	5.13748	57.8044	6.2508	298.392	0.281768	1.25153	56.6298	63.2085	191.953	5.68178	652.176
217.nii.gz	143.359	729.706	4.87883e+08	6.18381	307.646	4.99785	1442.89	448.529	185.541	418.191	11.833	1431.06	123.879	1469.28	0.93059	1.31729e+10	0.0158587	60539.7	8627.05	1.40064e+08	337080	5451	4527.2	0.096087	49.376	5.70586	1997.98	0.0998083	0.0649155	0.954432	0.866945	-0.737277	0.999922	0.0240433	91.6147	0.00530741	7.65286	0.0115448	6.33645	2494.55	6.50476	154.142	0.682042	0.235101	3.58407	2417.67	10195.2	3.99115	41129.8
218.nii.gz	0.921289	278.791	1.70199e+09	5.6727	170.739	2.75974	566.811	148.187	86.1674	154.109	0.0150608	566.796	65.8147	1153.12	0.306521	4.59538e+10	0.0379822	11348.1	1186.84	2.53097e+06	-5144.48	933.793	662.566	0.168744	19.4485	5.65186	283.369	0.144485	0.0851524	0.956456	0.866499	-0.261839	0.975712	0.0595319	33.4494	0.00193694	10.0893	0.0294319	6.69158	399.09	7.01059	480.491	0.375383	2.65283	48.6172	451.204	1361.64	6.58437	3115.3
219.nii.gz	0.374805	66.2864	2.47513e+08	2.3636	11.5621	10.0182	207.687	19.0463	25.1401	3.17724	0.127532	207.559	8.65297	1019.79	2.72062	6.68285e+09	0.417661	1515.7	50.7618	217035	4770.8	192.801	121.489	0.237969	6.18847	3.56358	81.777	0.499313	0.454999	0.949897	0.896376	-0.264457	0.88038	0.170963	5.72493	0.126998	4.94364	0.336249	3.94244	78.5726	5.05887	22.563	0.0948026	22.0971	99.4034	59.925	79.5	73.8403	197.492
220.nii.gz	0.35305	288.857	1.57554e+08	3.99997	117.783	4.46509	473.371	78.2297	90.092	12.8171	0.0734549	473.297	56.8998	1084.33	1.5825	4.25397e+09	0.187235	13199.8	594.853	6.25814e+06	48103.1	1483.35	999.277	0.199699	22.2369	4.93049	488.888	0.225376	0.180218	0.918823	0.836527	-0.58351	0.997405	0.0789609	21.7068	0.025254	6.42462	0.120809	5.30156	620.657	5.34507	30.7612	0.229561	5.60102	25.0896	526.236	788.724	15.2388	1116.78
221.nii.gz	1.01586	158.233	1.63926e+08	4.14252	59.4273	30.2311	1888.59	97.0208	123.253	19.135	0.275086	1888.31	30.1951	1131.67	5.0785	4.426e+09	0.103638	77217.3	513.146	6.74746e+08	2.04547e+06	7888.53	8308.18	-0.0214699	37.5107	4.67309	6872.89	0.208597	0.143997	0.965641	0.933084	-0.500116	0.993412	0.128679	24.7695	0.013418	6.57029	0.046669	5.12673	4049.18	5.23607	38.0781	0.297485	1.52734	13.2656	3083.03	3482.41	5.78125	3593.48
222.nii.gz	14.2747	469.303	3.42196e+07	3.55034	263.481	3.81952	746.704	229.516	158.002	208.614	11.4188	735.285	101.104	1247.17	1.15392	9.2393e+08	0.0950413	43726.2	3244.87	3.14334e+07	99605.7	3237.37	4938.58	-0.144777	52.4445	2.06186	1887.82	0.0996232	0.0615241	0.856327	0.77591	-0.875693	0.994865	0.0058025	59.3659	0.126828	3.15976	0.144193	2.21571	2043.99	3.55034	13.2727	0.603306	0.198347	2.09091	1750.42	3722.59	3.18182	12548.3
223.nii.gz	3.34854	390.572	4.46946e+08	6.01574	242.038	3.25419	811.063	191.391	121.949	187.016	0.129028	810.934	93.5317	1200.73	0.618918	1.20675e+10	0.0263267	22348.6	2044.46	1.08399e+07	12173.4	1914.14	1364.46	0.166638	28.3296	5.85436	558.618	0.107259	0.0586994	0.955992	0.863709	-0.598232	0.999667	0.0469527	43.659	0.00290835	8.59121	0.0154148	6.67925	819.648	6.70599	158.161	0.510198	1.00895	8.16129	892.627	2399.32	3.40645	4686.71
224.nii.gz	1.79898	108.279	1.80061e+08	3.56223	27.106	17.3213	528.207	38.7082	44.1328	11.1951	0.572327	527.635	14.7512	1041.49	3.54013	4.86166e+09	0.143635	5792.08	124.557	2.79621e+06	30798.8	572.435	459.493	0.1137	11.7539	4.21396	317.421	0.318405	0.258447	0.968508	0.916353	-0.334225	0.959239	0.223758	9.79534	0.0210761	6.34826	0.0752832	4.77731	257.982	5.45287	28.1325	0.169473	4.11468	23.8434	230.718	299.229	14.3855	713.012
225.nii.gz	0.425172	14.8198	5.50903e+07	1.71445	6.49178	17.7466	112.862	9.82252	10.7075	3.76945	0.218006	112.644	2.62835	1010.05	3.87767	1.48744e+09	0.411523	449.699	7.93589	13534.9	653.705	43.9342	45.7405	-0.0254521	3.2437	2.30278	34.9915	0.582237	0.549718	0.947419	0.907737	-0.196337	0.699536	0.333303	2.88484	0.164229	3.25304	0.321586	2.47554	22.4187	4.08195	5.37037	0.0994513	11.2332	22.2222	17.6519	24.2778	42.9259	76.8704
226.nii.gz	1.02472	412.397	7.39421e+07	4.39849	190.229	7.61605	965.011	143.173	142.396	58.9686	0.176128	964.835	84.9233	1159.48	2.03987	1.99644e+09	0.0876033	37555.7	1219.13	4.02176e+07	203405	3269.53	3171.96	0.016181	39.1094	4.57487	1609.84	0.11252	0.0680224	0.937352	0.853117	-0.736521	0.999359	0.0436248	34.5099	0.0196027	5.779	0.042868	4.71347	1610.37	4.94728	28.1273	0.511405	1.11603	4.81818	1502.94	2353.45	3.61818	2361.31
227.nii.gz	0.449211	257.459	4.21949e+07	3.62351	141.278	12.3675	801.401	103.13	106.772	33.2576	0.0431527	801.358	64.2864	1114.01	2.7693	1.13926e+09	0.150519	24129.6	624.113	2.03671e+07	123898	1926.34	2320.23	-0.0843868	32.5026	3.71516	1228.5	0.156705	0.116329	0.938358	0.853795	-0.72479	0.997551	0.0586965	26.8033	0.0401063	4.79679	0.0837679	3.81566	1061.64	4.45482	13.4706	0.396194	2.22145	5.11765	965.959	1418.15	6.70588	2016.79
228.nii.gz	56.5611	246.142	3.08798e+08	5.70375	107.372	5.17864	551.686	155.388	65.391	149.155	0.456543	551.23	42.8021	1158.71	1.05156	8.33755e+09	0.0228733	7678.37	1082.29	1.41877e+06	8947.44	589.909	556.795	0.0317563	17.7017	5.16511	242.271	0.124484	0.0581313	0.961367	0.873554	-0.580373	0.999212	0.0691757	32.7663	0.00418469	7.9573	0.0090925	5.89739	286.676	6.14302	160.113	0.696144	0.248393	5.26087	307.333	1303.7	1.73043	1905.8
229.nii.gz	2.01778	503.829	4.40165e+08	5.17377	375.482	2.81187	1029.69	194.073	187.072	92.2632	0.396327	1029.29	151.861	1213.31	0.909147	1.18845e+10	0.0516213	46314.9	2832.42	5.24046e+07	114036	4892.84	3092.6	0.22985	40.626	6.05696	1379.02	0.125966	0.0843618	0.940704	0.853195	-0.473733	0.996972	0.06182	48.7593	0.00419827	8.24784	0.0221396	6.74483	1996.36	6.29692	105.06	0.351372	1.44544	15.4348	1851.95	3403.63	5.06689	15586
230.nii.gz	33.1592	54.7514	9.15236e+08	2.77679	10.8903	4.43044	87.92	43.1679	6.59897	42.1367	8.65779	79.2622	4.56689	1043.2	0.611641	2.47114e+10	0.173994	72.0114	65.4722	125.625	6.46605	5.81189	5.09899	0.0652156	1.73124	2.38379	2.10056	0.483659	0.41722	0.983418	0.912615	-0.0275115	0.370861	0.413817	8.08043	0.0345687	5.34171	0.0678619	3.26975	2.72772	5.52953	96.7265	0.115014	6.12512	146.329	2.98991	69.4483	27.7515	1759.24
231.nii.gz	1.57949	35.7507	4.53852e+07	2.64137	14.1321	7.15755	90.3997	15.3713	15.0744	5.9974	0.77532	89.6244	6.2897	1015.62	2.26545	1.2254e+09	0.246901	503.467	17.9961	10343	456.573	47.6142	49.5059	-0.0301743	4.66246	3.01057	26.9044	0.389795	0.31963	0.909046	0.836232	-0.46145	0.960216	0.241534	4.28568	0.0601999	4.38691	0.137945	3.2212	24.28	4.25122	8.18182	0.18595	4.3905	10.8636	20.4587	33.6818	14.2273	57.1364
232.nii.gz	102.01	1339.33	6.48533e+08	2.73695	633.365	2.66908	1339.33	1029.14	414.336	1339.33	0.0162082	1339.32	291.363	2086.28	-1.16755	1.75104e+10	0.436152	235158	49298	2.1868e+09	-5.13064e+06	25687.2	9935.38	0.439169	53.4051	2.98407	7050.55	0.603774	0.596525	0.914678	0.878995	-0.495625	0.942486	0.00796096	212.922	0.34451	3.46692	0.584104	3.04183	8905.65	5.6316	18.0604	0.121211	60.2864	64.9866	9375.62	51847.6	161.228	1.15109e+07
233.nii.gz	1.2017	241.268	7.09234e+07	3.68052	48.8617	6.65237	463.558	63.8589	76.404	15.1121	0.193415	463.365	31.0909	1069.54	2.16714	1.91493e+09	0.144121	12129.8	397.516	8.5149e+06	75421.6	1426.36	990.843	0.187256	19.9319	4.12448	576.45	0.238829	0.181039	0.921363	0.855269	-0.601971	0.994987	0.129116	16.9636	0.0277015	5.49695	0.0885908	4.37471	604.302	4.69858	14.7097	0.237253	2.37669	8.93548	485.358	663.71	8.3871	948.452
234.nii.gz	208.155	337.608	6.74325e+08	5.24745	64.7966	45.7323	1004.16	266.381	45.6983	254.135	108.398	895.761	27.5897	1268.61	4.85097	1.82068e+10	0.0327009	5646.18	1085.41	3.25493e+06	16686.4	332.125	202.623	0.22034	9.89486	4.60186	104.378	0.19467	0.111974	0.994227	0.950229	-0.343485	0.984764	0.109282	32.4483	0.00323736	8.48711	0.0111795	5.70683	133.687	6.48155	168.236	0.401519	0.989274	13.7017	226.78	1301.02	3.86874	4583.98
235.nii.gz	8.00821	478.48	3.0375e+09	5.26892	297.547	2.13519	875.539	281.473	146.035	314.915	0.223485	875.316	115.958	1293.3	-0.248726	8.20126e+10	0.0343678	30462.2	4318.46	2.11163e+07	-92425.6	2693.89	1460.5	0.293607	28.5843	6.11281	638.838	0.118296	0.0679144	0.959382	0.872128	-0.149988	0.887013	0.0265693	63.3087	0.00192406	9.57285	0.00890408	7.21099	1038.6	6.87179	557.986	0.307261	1.45237	62.4119	1220.96	4448.83	5.51872	24584.6
236.nii.gz	1278.64	1278.64	1.00317e+09	0.366906	0	39.7723	1278.64	1252.03	51.0663	1278.64	139.881	1138.76	2.27374e-13	2256.6	-5.95391	2.70857e+10	0.920637	20631.1	50871.1	3.36142e+07	-177425	1058.12	1100.99	-0.0192987	6.82767	0.436616	1052.7	0.948371	0.947801	0.986955	0.982097	-0.0267067	0.0702855	1.14097e-05	225.569	0.898589	0.488826	0.94779	0.435433	539.778	4.46145	10.8071	0.0548584	44.3177	181.365	822.732	50860.1	352.614	1.84899e+07
237.nii.gz	7.72731	983.184	7.20631e+08	5.87584	386.933	4.96135	1733.32	396.167	283.864	286.947	0.149029	1733.17	176.533	1447.36	1.50251	1.9457e+10	0.0229347	145576	6609.83	3.98792e+08	1.04061e+06	10590.9	10938.4	-0.0165305	75.7201	6.63484	5194.62	0.0603598	0.0302402	0.931304	0.841336	-0.547358	0.999088	0.0107666	81.8291	0.00292146	8.53304	0.0103785	7.0557	5382.32	6.48305	187.884	0.546174	0.4471	7.88953	5821.91	12176.4	2.37791	18371.8
238.nii.gz	54.9123	228.215	3.0879e+07	4.26269	70.1035	2.88584	254.053	156.997	50.5708	178.129	10.995	243.058	30.2136	1158.69	-0.774694	8.33732e+08	0.0548204	3920.23	986.766	122713	-1078.18	210.906	235.939	-0.0359054	12.034	2.73284	80.5665	0.152321	0.0779661	0.923185	0.820426	-0.908744	0.999219	0.109244	31.4233	0.0646215	4.05761	0.0699634	2.97482	111.711	4.26269	19.3478	0.84121	0.0793951	1.26087	152.983	1045.17	1.26087	1550.22
239.nii.gz	1.27605	48.9248	3.41665e+08	3.06659	15.1703	56.5686	1044.77	32.0558	40.5413	7.38535	0.433147	1044.34	8.17583	1036.54	6.59042	9.22495e+09	0.219018	9278.76	108.197	2.57968e+07	139505	1036.71	873.594	0.0888542	10.3528	3.58449	764.633	0.473141	0.423936	0.986359	0.962793	-0.265453	0.908398	0.260813	8.20539	0.0556666	5.74558	0.184354	4.32759	477.575	5.97422	27.6667	0.0870021	22.9402	69.6478	370.546	418.626	60.4654	560.097
240.nii.gz	187.577	280.748	8.94827e+08	4.92742	41.9049	6.79296	384.254	236.942	32.2261	241.865	7.96689	376.287	18.3831	1237.84	-1.36417	2.41603e+10	0.0441687	2211.2	2357	172036	-2006.01	174.321	95.9111	0.28955	7.08768	4.23752	45.5508	0.238611	0.149487	0.984737	0.919996	-0.218542	0.935972	0.147799	48.3464	0.00340504	8.54028	0.0106643	5.49028	67.5579	6.52987	162.414	0.278107	1.38877	25.7945	88.3435	2287.54	5.95548	14270
241.nii.gz	2.18407	465.679	3.12488e+08	5.11314	307.8	2.02989	638.21	177.698	159.59	112.785	0.276508	637.933	137.656	1191.81	0.702804	8.43719e+09	0.0478926	33429.9	2039.08	2.24516e+07	60330.1	3313.38	2308.04	0.179069	36.5799	5.77756	954.606	0.116407	0.0731622	0.896414	0.803835	-0.50852	0.9974	0.0517282	42.2747	0.00539483	7.74455	0.0219775	6.28924	1405.36	6.0222	97.3	0.442273	1.36455	10.5364	1339.01	2644.52	4.25455	11021.1
242.nii.gz	0.848439	17.4861	2.35481e+09	1.7254	3.993	67.8717	537.884	11.6922	15.4665	2.2582	0.398201	537.485	2.36094	1012.51	7.32969	6.35799e+10	0.553297	1647.35	17.2498	956808	10340.5	155.417	125.214	0.108513	3.47786	2.51146	112.919	0.70396	0.679158	0.991833	0.974919	-0.0980317	0.53293	0.198949	3.11368	0.314596	3.49629	0.546685	2.74827	70.1579	5.4753	101.008	0.0439738	58.0297	1270.92	65.5575	74.1598	228.095	335.946
243.nii.gz	177.345	340.635	1.89214e+08	5.15065	86.4628	4.02909	447.974	269.597	55.9837	284.52	18.3854	429.589	36.3267	1271.7	-0.739051	5.10877e+09	0.0351377	5333.54	2927.23	526722	-5018.45	337.444	237.213	0.154418	11.5587	4.40519	103.017	0.172692	0.0954001	0.971952	0.891143	-0.608818	0.998603	0.103858	53.8699	0.00993153	6.75733	0.0230687	5.1251	143.664	5.66162	67.6325	0.578055	0.771861	4.11111	214.676	2862.97	2.76068	8919.89
244.nii.gz	0.839673	153.728	2.37163e+08	4.04832	49.6399	31.041	1556.22	75.626	95.601	14.4669	0.248636	1555.97	28.2688	1094.44	5.06521	6.40339e+09	0.13218	40820.3	351.597	2.5497e+08	914464	4479.53	4581.61	-0.00500071	29.977	4.86107	3671.64	0.24609	0.188096	0.969336	0.931744	-0.392616	0.980619	0.148872	19.3772	0.0161123	6.75581	0.077221	5.26595	2265.28	5.47107	47.9394	0.242118	3.62259	26.1717	1630.74	1877.61	10.4141	1909.92
245.nii.gz	67.9776	1517.47	2.28357e+08	3.88432	952.8	2.00854	1517.47	1041.73	484.73	1290.15	9.69126	1507.78	395.237	2116.03	-0.768526	6.16564e+09	0.168012	308933	47693.8	1.35872e+09	-2.31287e+06	22067.5	22473.2	-0.0139592	110.691	4.0711	10076.6	0.197856	0.183137	0.847681	0.774152	-0.574992	0.988291	0.00116853	218.483	0.056137	4.94199	0.181989	4.11297	11135.2	4.9594	20.1765	0.395617	10.7159	8.56863	12363.1	55570.1	22.4902	2.02856e+06
246.nii.gz	2.03496	38.181	4.46244e+07	2.82709	18.4629	11.1169	123.339	18.3756	16.6111	9.12511	0.919488	122.42	7.65432	1018.71	2.83366	1.20486e+09	0.189832	687.253	26.0292	25220.1	972.368	74.4931	80.1351	-0.0157727	5.68855	3.00169	46.5039	0.350379	0.273225	0.918262	0.847178	-0.496792	0.96873	0.217375	5.23151	0.0510846	4.4748	0.0960419	3.31001	38.6571	4.1724	10.2093	0.237426	1.44294	8.16279	27.0817	44.6047	8.34884	96.3721
247.nii.gz	152.339	343.914	2.48277e+09	5.84225	97.5432	4.0815	606.77	241.778	59.9047	231.471	50.4242	556.346	41.659	1244.13	0.810364	6.70348e+10	0.0207842	5848.12	1508.49	789373	5905.13	480.062	439.134	0.0444936	16.1848	5.39602	177.127	0.131785	0.0644624	0.968728	0.882247	-0.20477	0.952606	0.0654921	38.7071	0.000844429	10.4527	0.00308941	6.37866	229.799	6.9595	791.998	0.493764	0.492592	33.3379	233.717	1741.81	2.61721	4014.2
248.nii.gz	0.607497	8.1122	7.35124e+07	1.01534	3.10322	18.6048	32.0088	3.49161	3.00369	1.83796	0.225437	31.7834	1.33646	1003.5	3.60178	1.98484e+09	0.652092	24.4271	2.12125	55.3588	8.64807	2.16552	1.84645	0.083743	0.67299	1.48056	1.38538	0.774827	0.756836	0.971845	0.928595	-0.124398	0.480734	0.275769	1.42845	0.366291	2.1547	0.57395	1.6735	1.00299	3.87128	6.69863	0.0917621	13.7534	47.6027	0.886846	2.72603	94.7534	105.603
249.nii.gz	190.439	585.351	5.24552e+08	6.41139	203.973	5.13605	1086.53	383.663	128.005	362.009	55.8004	1030.73	87.8121	1393.84	1.06857	1.41629e+10	0.0144307	28261.8	4476.33	2.25426e+07	77185.9	2438.82	2308.64	0.0269743	35.8493	5.9226	1020.53	0.0767223	0.0311903	0.955582	0.865033	-0.703587	0.999927	0.0337347	66.6553	0.00354204	8.18122	0.00728568	6.51019	1186.87	6.68852	206.652	0.765377	0.15583	3.8963	1127.79	5517.1	1.47407	7389.48
250.nii.gz	1.52199	121.969	1.23566e+08	3.28479	25.769	14.8525	591.056	45.9297	58.8162	7.70603	0.465989	590.59	21.1476	1050.37	3.30498	3.33629e+09	0.212054	9300.11	163.073	7.62032e+06	63599.2	1054.83	1142.24	-0.00833836	19.9133	4.37196	717.88	0.292932	0.24318	0.943074	0.88286	-0.401543	0.970988	0.154013	13.5323	0.0336347	5.75219	0.127138	4.6222	549.267	5.02059	18.5	0.165179	5.9273	23.75	373.101	467.295	17.9286	901.295
0val.nii.gz	1479.12	1479.12	6.73881e+09	0.544793	0	81.0739	1479.12	1466.03	24.7694	1479.12	477.536	1001.59	0	2467.28	-8.25712	1.81948e+11	0.894713	6123.35	39439.7	8.00446e+06	-50678.1	416.59	400.749	0.0193435	4.64108	0.924068	379.162	0.903903	0.899699	0.992703	0.983301	-0.0471756	0.216004	0.00285553	198.584	0.806436	1.02889	0.897831	0.926358	204.335	4.38526	73.3921	0.0662981	45.4731	990.447	243.236	39605.9	429.06	1.73336e+07
1val.nii.gz	2.71807	454.33	9.69217e+08	5.33407	320.91	2.47103	856.277	204.727	163.706	179.926	0.215422	856.061	136.06	1219.23	0.591867	2.61688e+10	0.03864	35162.2	2673.4	2.89004e+07	39225.3	3524.25	2094.01	0.255653	34.8815	6.22517	857.369	0.117448	0.0740366	0.941169	0.847101	-0.337751	0.986784	0.043506	48.1088	0.00272505	9.00488	0.0206256	7.13656	1404.56	6.59452	241.914	0.371034	1.47664	25.1933	1402.86	3121.55	4.85276	10798.7
2val.nii.gz	32.284	364.106	9.61937e+07	5.33445	138.51	15.6668	1348.07	179.005	136.821	112.093	4.94197	1343.12	70.2888	1198.22	3.17075	2.59723e+09	0.0278458	45675.3	1342.34	1.20188e+08	525698	4210.78	4751.5	-0.0623397	41.544	4.60987	2998.95	0.0964706	0.0464005	0.955402	0.886448	-0.832637	0.999898	0.0626272	38.3461	0.0157484	6.03389	0.019724	4.79714	2240.57	5.41669	52.9104	0.789708	0.105146	1.86567	1827.29	3141.63	1.35821	3257.24
3val.nii.gz	0.995494	9.51358	2.92856e+07	1.34163	4.8816	2.8663	14.0002	4.90524	3.04707	3.79631	0.365661	13.6346	2.26648	1004.91	0.842046	7.90711e+08	0.434007	13.8341	2.29454	1.15549	0.148682	0.618843	1.18625	-0.309509	0.871235	1.14758	0.323107	0.616886	0.595885	0.895914	0.797942	-0.335295	0.710661	0.595594	1.55593	0.252454	2.15587	0.328577	1.40791	0.451274	3.45264	4.37931	0.151011	4.04281	12.5862	0.454221	2.86207	24.4483	43.069
4val.nii.gz	0.0774222	92.5739	6.23371e+07	1.9529	13.3659	44.219	1925.5	61.2666	99.2541	1.91957	0.0273314	1925.47	6.53426	1094.89	6.40823	1.6831e+09	0.488905	72504.5	191.731	7.42697e+08	2.01483e+06	6180.01	6256.25	-0.0249295	23.6591	2.63511	5620.38	0.567513	0.52888	0.977506	0.960764	-0.386742	0.879034	0.0701668	13.7914	0.24367	3.27115	0.476555	2.68413	3109.07	4.4121	5.88462	0.113166	22.2678	25.4231	2901.03	3068.04	70.7308	3141.81
5val.nii.gz	1.16363	113.793	1.83888e+08	3.65461	32.6551	13.3117	496.423	45.4222	54.4654	11.1473	0.393335	496.03	18.5268	1049.34	3.18765	4.96497e+09	0.15472	8216.69	179.887	6.12104e+06	57476	876.869	620.536	0.17146	13.0244	4.15205	448.458	0.350527	0.293235	0.956999	0.907962	-0.384867	0.970811	0.204161	10.7516	0.0311866	6.04718	0.12689	4.66605	374.351	5.60487	29.0958	0.174226	8.89053	25.8383	328.591	421.419	22.1018	525.766
6val.nii.gz	1.37995	33.0937	1.08289e+08	2.90835	18.1358	16.9346	211.675	19.8265	19.105	8.71014	0.469329	211.206	7.34082	1020.41	3.61315	2.9238e+09	0.192123	1193.51	32.7523	124266	3089.42	124.493	109.62	0.063287	5.90609	3.43837	74.0608	0.368235	0.298436	0.957881	0.899837	-0.256811	0.893617	0.273909	5.38143	0.0328855	5.48527	0.0905046	3.99337	58.5285	4.89972	16.7692	0.161243	3.8162	19.9808	47.403	67.3942	14.8846	128.125
7val.nii.gz	134.7	225.787	2.38187e+09	4.84729	43.3148	65.3744	1512.88	189.461	48.0695	168.078	95.4586	1417.42	18.9167	1196.42	7.4507	6.43105e+10	0.0454874	16594.6	573.948	1.558e+08	407781	1400.07	481.127	0.485359	8.65515	4.21812	405.561	0.249791	0.159728	0.995514	0.973512	-0.145602	0.867759	0.170112	18.5512	0.00284467	8.9276	0.00885656	5.59667	470.299	6.60482	492.531	0.295992	1.26506	75.6911	663.694	1040.18	5.4351	2559.41
8val.nii.gz	0.731608	4.36935	6.13672e+07	0.521446	2.24819	36.2033	32.6267	2.99573	2.05296	2.13777	0.447549	32.1792	0.938776	1003.01	5.38752	1.65691e+09	0.84574	18.7653	1.51482	48.8709	8.45933	1.76649	1.81395	-0.0125289	0.454014	0.985948	1.60539	0.879434	0.868638	0.97633	0.95677	-0.0622883	0.238637	0.121227	1.23543	0.656161	1.18757	0.804284	0.991855	0.895111	3.65479	5.95082	0.0975544	18.4821	51.5902	0.6724	2.06557	141.656	142.721
9val.nii.gz	2.60379	525.14	6.29611e+07	4.41499	380.634	8.0269	1358.06	259.209	206.874	235.46	0.038801	1358.02	159.723	1287.2	1.74609	1.69995e+09	0.0637119	71264.9	3199.93	1.42265e+08	389821	6116.84	5476.19	0.0113225	51.0367	3.5685	2829.48	0.115712	0.0817536	0.946547	0.86007	-0.869646	0.999402	0.0191633	54.5099	0.0454942	4.57206	0.0812267	3.61795	2898.26	4.80701	21.3684	0.562327	1.90028	2.42105	2850.18	5592.63	4.73684	6518.16
10val.nii.gz	2.0305	80.2618	8.38696e+07	3.59772	35.6415	15.8916	351.303	35.2263	36.2386	14.2486	0.551274	350.751	16.7676	1036.94	3.40188	2.26448e+09	0.13215	3558.19	101.649	1.01516e+06	14440.8	367.864	309.592	0.0872147	10.3831	3.78942	199.171	0.247402	0.17274	0.957161	0.892074	-0.546533	0.991135	0.192009	9.31866	0.0243764	5.64321	0.0651412	4.25403	169.364	4.69805	23.5128	0.301446	1.10256	10.3077	142.964	200.179	5.10256	242.59
11val.nii.gz	0.651179	33.9398	9.61111e+07	2.1832	9.65979	34.6062	305.476	15.6781	19.3745	2.86522	0.277491	305.199	5.95944	1016.59	5.46793	2.595e+09	0.399931	1851.04	24.5524	528648	9703.16	227.435	230.354	0.00312654	6.41981	3.00206	187.606	0.501973	0.451317	0.964565	0.929819	-0.385947	0.917713	0.215836	4.98887	0.12241	4.14221	0.308197	3.23463	114.447	4.44625	10.5054	0.112961	11.2684	37.1935	74.0079	87.8495	36.4839	141.312
12val.nii.gz	1.44296	116.022	5.51613e+07	4.29489	67.3173	13.3136	430.714	58.1741	50.6217	37.8211	0.0812628	430.633	29.3843	1061.01	2.94544	1.48936e+09	0.0653894	6009.26	148.575	710761	10398	344.79	419.002	-0.0524511	13.3126	3.22997	216.896	0.183326	0.111521	0.958873	0.883302	-0.817991	0.998969	0.136416	12.6813	0.0478029	4.65105	0.0671092	3.52641	190.948	4.71675	29.4082	0.600167	0.244898	3.20408	239.346	388.286	1.89796	432.041
13val.nii.gz	0.271	3.38622	3.39231e+08	0.609752	0.908535	228.678	1302.87	9.3184	15.516	0.836735	0.188926	1302.69	0.496941	1012.36	14.4064	9.15924e+09	0.860972	6143.77	5.39458	1.45957e+07	59591.5	279.08	275.765	0.00253337	2.17959	0.929257	270.744	0.90801	0.900892	0.997581	0.993942	-0.0826614	0.266964	0.0480432	2.11973	0.766819	1.05597	0.874911	0.928386	138.711	4.56452	17.9063	0.0540977	51.3014	284.982	244.466	251.438	351.502	601.94
14val.nii.gz	1.04535	105.102	2.24252e+09	4.3355	39.9872	100.86	2756.94	63.019	73.3237	18.9982	0.0771734	2756.86	18.7761	1088.12	9.43311	6.05481e+10	0.089935	54004.9	233.613	9.1823e+08	1.60305e+06	3481.39	3153.31	0.0478847	16.3811	4.74026	2884.08	0.269901	0.195206	0.993489	0.976382	-0.135609	0.831607	0.16992	12.3041	0.00721675	8.17619	0.042271	5.4077	1658.67	6.1784	495.889	0.261821	2.76098	170.337	2158.74	2332.02	8.32101	4659.03
15val.nii.gz	3.26282	58.6995	1.36356e+09	3.75571	21.9449	3.52834	128.953	35.5891	14.9716	36.5613	0.0583154	128.895	10.1564	1035.77	0.130897	3.6816e+10	0.0872511	377.344	70.9103	5415.86	-112.97	39.0169	17.2636	0.385936	3.0499	3.19426	7.95751	0.400562	0.317859	0.976883	0.902594	-0.111357	0.751303	0.261736	8.09112	0.0130876	7.06565	0.0681156	4.39223	14.0701	6.37522	189.272	0.148916	15.6476	110.896	14.8601	73.3808	32.69	819.905
16val.nii.gz	36.876	89.1986	8.99141e+08	4.00193	26.1176	4.85616	173.843	60.6091	16.2496	57.7832	0.260898	173.582	11.1251	1060.82	0.926218	2.42768e+10	0.0749357	440.813	163.136	4767.82	139.872	35.5865	34.1028	0.0211297	4.49759	3.62465	13.8597	0.2976	0.203669	0.97467	0.893276	-0.0831982	0.695447	0.206643	12.7577	0.00663317	7.63208	0.0179181	4.51692	17.4223	6.02402	189.463	0.237125	2.07547	59.8736	17.8324	177.116	8.00125	1164.79
17val.nii.gz	1.63781	11.744	1.21608e+07	1.4183	4.16458	7.83869	33.0173	6.64372	5.48593	3.38788	1.38861	31.6286	1.43895	1006.68	2.44517	3.28343e+08	0.486111	71.9871	2.99028	37.8202	4.35689	2.6815	3.87361	-0.146328	1.19306	0.995603	1.70206	0.649636	0.609016	0.943786	0.879375	-0.351795	0.611354	0.3102	1.73403	0.392176	1.68109	0.484722	1.08942	1.63878	2.85539	2.33333	0.194444	4.97222	5.83333	2.80556	6.16667	19.6667	26.3333
18val.nii.gz	31.7612	169.066	2.25144e+08	5.1922	68.7292	8.62628	454.815	94.9582	49.6023	80.707	0.958673	453.857	29.2442	1097.26	1.97456	6.07888e+09	0.0325717	5044.19	427.167	1.03642e+06	12543.6	424.837	427.228	-0.00143039	14.3705	4.79335	220.024	0.157824	0.0847627	0.959089	0.877566	-0.542401	0.997892	0.092871	20.6743	0.00617174	7.4414	0.0143548	5.42285	213.016	5.85443	98.1337	0.524779	0.42306	6.09091	199.833	580.396	2.40107	984.203
19val.nii.gz	22.7435	56.7542	2.05403e+08	3.35275	13.162	4.89901	96.7514	42.3837	10.4248	42.7995	1.26878	95.4826	5.88076	1042.49	-0.224203	5.54589e+09	0.12802	226.037	86.0472	1028.59	-5.53452	15.5651	14.6058	0.0334103	2.74943	2.97598	7.02217	0.412168	0.333445	0.968561	0.889493	-0.16151	0.801378	0.31946	9.26276	0.0240972	5.89796	0.0719059	3.81318	7.54274	5.44553	29.2751	0.154895	6.74483	24.1958	9.00831	89.1534	19.3492	1706.92
20val.nii.gz	8.7314	59.9546	1.01804e+09	3.88102	25.3934	21.6746	295.286	31.0041	18.5712	23.1186	0.0375877	295.248	10.9492	1031.4	3.38633	2.74872e+10	0.0894831	815.94	45.7066	61059.9	1437.34	69.6979	67.3178	0.0169454	5.16561	3.81747	40.6241	0.314354	0.228861	0.984383	0.927612	-0.0813833	0.683264	0.232619	6.71643	0.00870182	7.4449	0.0251825	4.60739	34.2539	5.99463	191.656	0.200268	2.41253	85.6353	32.7173	77.6928	10.1557	297.58
21val.nii.gz	11.9124	118.973	4.53187e+08	4.67644	48.5546	227.81	2759.13	65.2056	53.331	35.265	0.278486	2758.85	20.6124	1076.59	13.5674	1.2236e+10	0.0524656	24382.3	142.202	9.83711e+07	204508	750.614	768.529	-0.00995456	11.858	4.59332	627.195	0.222006	0.140835	0.998086	0.980311	-0.259196	0.952201	0.151111	12.103	0.00489888	8.00221	0.0163516	5.29096	379.786	6.02978	137.46	0.351561	1.01306	20.5141	973.889	1157.49	4.31969	1352.58
22val.nii.gz	1740.91	1740.91	4.06421e+09	0.464096	0	83.6402	1740.91	1723.83	32.5965	1740.91	424.426	1316.48	2.27374e-13	2725.8	-8.29846	1.09734e+11	0.910798	10760	68994.8	2.02233e+07	-97951.8	582.74	579.09	0.00184379	4.53254	0.574823	558.318	0.941016	0.939348	0.994233	0.988027	-0.0540193	0.162197	0.0001671	262.667	0.882222	0.636095	0.939184	0.5749	290.458	4.48013	33.2523	0.0607903	47.8062	498.207	432.922	68849.1	403.684	2.83473e+07
23val.nii.gz	151.976	265.654	7.12748e+08	5.1488	61.7927	8.1266	530.439	211.091	38.4217	209.661	3.26744	527.172	25.0953	1212.26	0.760348	1.92442e+10	0.0343458	2841.03	1823.87	296922	1779.02	246.582	118.798	0.344663	7.80462	4.3138	56.5321	0.226846	0.140116	0.990236	0.935644	-0.285848	0.971078	0.143254	42.3306	0.00294761	8.64234	0.00955694	5.7262	91.345	6.65399	154.188	0.317913	1.34544	16.6577	114.525	1937.55	5.22268	9284.58
24val.nii.gz	0.797762	89.0019	1.16552e+08	3.35174	24.5137	30.1565	726.832	39.3207	47.6754	10.4222	0.279353	726.553	14.1692	1043.68	4.81119	3.1469e+09	0.176697	9081.67	113.989	8.70523e+06	72335.8	890.252	856.178	0.0200761	13.9272	3.88019	659.333	0.336853	0.276373	0.97198	0.929655	-0.411424	0.970728	0.211939	10.2314	0.0293156	5.68295	0.103014	4.37246	436.607	5.00309	18.8879	0.176522	4.57455	18.9065	362.15	433.056	14.8505	477.822
25val.nii.gz	34.4552	68.3658	1.25029e+08	3.43026	14.112	4.37843	91.2039	51.7412	11.8341	53.235	5.69514	85.5088	6.52383	1051.88	-0.80803	3.37579e+09	0.116141	292.382	100.269	1411.59	-49.5937	17.8582	17.5762	0.00428589	3.01831	2.94674	8.39003	0.392829	0.315244	0.955109	0.870612	-0.240649	0.885894	0.334388	10.0087	0.0258688	5.64511	0.0619818	3.70205	8.85861	5.27465	21.6018	0.191166	3.28702	13.1239	11.8009	109.513	11.8673	1327.8
26val.nii.gz	31.4473	440.908	6.53829e+07	4.63971	195.473	14.7843	1806.48	203.349	203.398	75.6412	0.773604	1805.7	76.3889	1247.69	3.29525	1.76534e+09	0.0487528	108687	1326.81	6.24877e+08	2.07071e+06	10449.5	12674.4	-0.072709	59.8632	3.5955	8944.17	0.129922	0.0734365	0.941875	0.889139	-0.809747	0.999126	0.0687212	43.1433	0.0382086	4.76206	0.0539742	3.7	5780.98	4.82089	26.7619	0.637188	0.181406	2.04762	4354.25	6050.9	1.71429	6519.33
27val.nii.gz	123.819	1474.87	2.72675e+09	6.35321	1144.88	1.49883	1474.87	745.801	476.042	592.482	0.855167	1474.02	460.443	1823.54	0.281497	7.36222e+10	0.0607555	277482	22556.2	1.09661e+09	631887	22099.8	21984.8	0.0025852	118.042	7.52502	8038.11	0.0819351	0.0632219	0.834293	0.74818	-0.492107	0.998993	0.00693556	150.09	0.00426977	9.52423	0.0547653	7.98538	11021.2	7.22083	411.232	0.501502	4.78615	49.8195	11065.2	33432.9	9.42439	750314
28val.nii.gz	0.0154944	293.424	1.33009e+08	2.21525	16.3415	15.8567	1506.31	102.71	164.156	0.108269	0.0150827	1506.3	28.4894	1141.93	3.63273	3.59125e+09	0.489619	88042.2	354.074	3.71413e+08	1.2491e+06	5444.92	5004.69	0.0356013	24.4232	2.28321	4345.43	0.685801	0.670618	0.967888	0.949387	-0.327664	0.761977	0.0978102	15.0928	0.391508	2.70299	0.61569	2.31243	2612.4	4.91607	12.0588	0.118224	32.5525	49.9412	3509.97	3965.92	100.373	4069.18
29val.nii.gz	80.3237	259.555	3.21132e+08	5.54853	86.0973	5.83331	522.14	161.568	56.653	147.049	13.6923	508.448	36.084	1164.04	1.26462	8.67055e+09	0.0251918	5745.48	967.801	990580	9609.82	463.956	446.634	0.0198964	15.8457	5.10877	194.902	0.13407	0.0637992	0.963862	0.877114	-0.519531	0.99834	0.0647733	31.0392	0.00369803	8.16334	0.0100154	5.85073	227.648	6.16515	125.641	0.530132	0.372519	5.97046	230.303	1179.83	2.29958	2188.01
30val.nii.gz	3.82894	135.242	1.7595e+08	4.53693	53.8228	32.7338	836.66	60.719	53.9204	32.1653	0.202506	836.457	25.5684	1065.44	4.8725	4.75065e+09	0.0566493	10037.6	162.547	9.64955e+06	66180	707.335	681.541	0.0179963	13.8689	4.53899	485.533	0.216222	0.141943	0.982176	0.933392	-0.459972	0.991024	0.13321	12.4592	0.00908388	6.96535	0.024831	5.09932	347.219	5.63354	52.0065	0.335525	0.994547	8.78065	402.416	562.806	4.47097	666.535
31val.nii.gz	0.99664	32.9262	4.12604e+06	1.5	24.7775	1.44473	37.4779	15.5163	14.3754	11.9036	0.780253	36.6976	10.402	1015.63	0.342614	1.11403e+08	0.375	235.493	17.6667	0	0	0	24.6667	-1	4.66667	-3.20343e-16	0	0.191667	0.0596078	0.747695	0.642424	-1	0.929873	0.0646731	4.66667	0.5	1	0.5	-3.20343e-16	6.16667	1.5	4	1	0	1.5	8.6875	22.75	1	22.75
32val.nii.gz	1113.37	1336.73	1.01072e+10	1.51931	0	15.6035	1336.73	1282.17	93.1187	1336.73	0.161117	1336.57	13.0636	2287.83	-3.44067	2.72894e+11	0.719996	25858.4	66068.5	3.88829e+07	-224605	2059.06	2039.8	0.00468394	19.8107	2.57595	1647.15	0.728168	0.720657	0.976862	0.945704	-0.0909081	0.490144	0.00101831	257.029	0.518034	2.89421	0.719271	2.58759	1024.72	5.01333	132.129	0.0684251	63.0699	1390.31	1037.45	67118.1	339.222	2.43588e+07
33val.nii.gz	20.2427	480.134	1.66341e+07	3.16993	95.0392	6.95329	1676.49	263.04	314.1	117.42	2.24364	1674.24	50.9618	1359.5	2.41416	4.49122e+08	0.111111	252968	1797.25	3.59e+08	580273	10185.2	25884.1	-0.476219	91.5717	0.890689	7830.7	0.0800937	0.0242291	0.878362	0.845985	-0.962415	0.967445	0.0351863	58.6125	0.314167	1.89069	0.314167	0.890689	9017.33	3.16993	9	1	0	1	10142.2	12951.2	1	12951.2
34val.nii.gz	3.43691	946.306	2.94e+08	5.16119	398.587	4.28015	1698.05	262.051	318.585	31.2606	0.676616	1697.38	209.557	1322.88	1.54047	7.93801e+09	0.0581774	157228	6999.3	1.26844e+09	3.02967e+06	20243.5	8921.36	0.394118	59.7115	5.51507	5235.34	0.166446	0.125161	0.941953	0.874533	-0.656222	0.999531	0.106455	64.3415	0.00885116	7.16831	0.0375807	5.92475	7291.21	6.25814	69.1905	0.411848	2.74943	9.77381	6293.02	9098.24	6.65476	11092.1
35val.nii.gz	4.65049	1539.82	8.61766e+08	3.61581	1497.69	1.07981	1539.82	808.441	698.644	817.293	0.210498	1539.61	677.157	1944.14	-0.0242387	2.32677e+10	0.234649	509218	45196.4	5.28355e+09	-4.90349e+06	59183	18478.3	0.523099	75.6978	4.1297	12580.3	0.479064	0.462405	0.889656	0.858829	-0.464819	0.973907	0.0340408	186.999	0.180477	4.98054	0.419969	4.34886	19415.3	6.11542	33.9035	0.1487	65.4386	53.5	20307.9	46541.9	129.439	1.20586e+07
36val.nii.gz	2.09525	522.88	1.00371e+08	4.56437	430.484	1.81895	741.556	232.415	198.781	191.489	1.31773	740.238	170.997	1252.32	0.466753	2.71002e+09	0.065918	49454.1	3400.85	3.70591e+07	-9708.4	4020.35	3842.25	0.0203422	48.0544	4.64975	1423.91	0.115245	0.0794507	0.87688	0.784882	-0.703058	0.999104	0.0219613	57.8743	0.0183435	5.90851	0.0516586	4.84052	1965.65	5.23407	25.25	0.394531	3	4.21875	1978.03	4187.03	7	11149.4
37val.nii.gz	1.21487	55.9246	1.59682e+09	3.53367	39.4109	1.96108	90.7036	31.2127	17.9406	35.4644	0.105104	90.5984	14.6433	1031.42	-0.117058	4.31141e+10	0.110095	437.793	59.018	4384.89	-149.728	43.3875	19.0065	0.389927	3.17473	3.26508	8.89668	0.405057	0.3245	0.95563	0.870698	-0.0755789	0.642849	0.250341	7.27411	0.0165273	6.87093	0.0886303	4.41021	15.5985	6.38715	180.594	0.120316	14.2618	165.253	17.1143	62.8681	35.2652	950.089
38val.nii.gz	190.551	447.157	6.09966e+08	6.11869	136.746	11.9841	1176.76	316.274	86.9049	305.493	4.47791	1172.28	55.6659	1322.03	1.7913	1.64691e+10	0.0174301	15175.7	4040.32	7.45911e+06	37640.5	1008.08	998.313	0.00574134	23.2894	5.6303	454.606	0.0989847	0.0416029	0.983814	0.915466	-0.539977	0.999221	0.0447461	63.5428	0.00236918	8.77856	0.00580198	6.3617	501.597	6.59948	229.997	0.659018	0.190737	6.08309	607.236	4677.97	1.68768	7513.04
39val.nii.gz	0.52816	1473.79	4.25716e+09	2.6296	828.272	2.28185	1473.79	1084.32	522.908	1473.79	0.0162481	1473.78	395.709	2168.88	-1.05875	1.14943e+11	0.439727	359650	49041.4	4.51867e+09	-7.81008e+06	44018.6	19073	0.396984	79.2234	3.73084	12676.9	0.551897	0.544441	0.877279	0.848389	-0.23047	0.833505	0.0120925	206.88	0.220351	4.63094	0.453221	4.14428	15772.9	5.9129	71.7669	0.0793004	47.7769	397.952	14335.4	61540	191.009	1.42996e+07
40val.nii.gz	418.097	1321.46	1.12678e+09	2.55892	189.204	5.06261	1321.46	1123.87	285.006	1321.46	0.568375	1320.9	135.859	2157.8	-1.86023	3.0423e+10	0.495458	145271	55535.7	4.89976e+08	-1.53647e+06	8969.25	7843.4	0.0604849	48.3002	3.46581	5502.73	0.559215	0.550909	0.92719	0.883305	-0.239509	0.803926	0.00059544	235.052	0.305139	3.95019	0.549866	3.48117	4203.16	5.55792	27.405	0.113244	58.0605	119.901	5823.01	56641.6	175.81	1.23309e+07
41val.nii.gz	1367.26	1681.97	3.11176e+09	2.21419	34.1794	12.315	1681.97	1599.84	123.725	1681.97	446.22	1235.75	48.083	2606.57	-2.89451	8.40175e+10	0.540512	35063	54303.3	5.1919e+07	-268019	2520.04	2290.33	0.047182	24.891	3.30965	1667.97	0.583912	0.569602	0.970005	0.925264	-0.17867	0.72421	0.0017678	232.906	0.323086	3.82642	0.565956	3.35681	1202.59	5.44655	38.9214	0.0849812	55.8837	247.555	1404.29	55022.8	180.659	1.11031e+07
42val.nii.gz	10.8996	262.564	3.54806e+08	5.73131	168.681	2.09019	401.009	131.804	83.6481	126.982	1.17004	399.839	67.2886	1135.87	0.314416	9.57977e+09	0.0222017	9225.16	940.111	1.81391e+06	949.961	896.447	561.261	0.22958	18.1926	5.3096	227.902	0.136727	0.0747345	0.931489	0.83391	-0.549035	0.999076	0.0759475	29.2578	0.00322564	8.36772	0.0100953	6.30469	364.427	6.5242	138.36	0.503127	0.751815	6.10545	368.462	1088.85	3.00727	2071.42
43val.nii.gz	6.9956	810.213	7.20022e+07	4.91531	413.72	8.93874	1909.56	285.09	280.172	123.897	0.0195159	1909.54	173.664	1341.66	2.25849	1.94406e+09	0.0375	148598	3757.79	8.59718e+08	2.04285e+06	11807.2	10137.7	0.0627947	68.2787	4.01222	5271	0.0728319	0.0345996	0.947531	0.867086	-0.891447	0.999839	0.0336545	57.1092	0.0306505	5.05966	0.0368635	4.01845	5486.23	5.12193	29.8	0.745	0.1275	1.5	5934.15	9246.15	1.45	9259.05
44val.nii.gz	0.847198	91.7139	1.1066e+08	3.56518	34.7058	7.39391	216.892	30.6837	29.8091	12.2305	0.143661	216.749	17.5366	1031.52	2.06627	2.98783e+09	0.146635	1734.18	70.6477	157617	3392.95	176.885	139.672	0.119242	8.20967	4.04643	71.1058	0.271839	0.197824	0.944072	0.8617	-0.387298	0.971827	0.167026	7.82373	0.0206629	6.05421	0.0726841	4.56272	79.1393	4.94073	23.2885	0.223928	2.61206	15.25	68.6626	113.837	9.15385	173.202
45val.nii.gz	1283.7	1283.7	1.08638e+09	0.430945	0	50.8222	1283.7	1259.81	45.5331	1283.7	18.1354	1265.56	2.27374e-13	2263.72	-6.64654	2.93323e+10	0.908108	17712.6	63257.9	2.12913e+07	-111684	678.182	704.474	-0.0182904	4.953	0.483181	678.182	0.943269	0.941819	0.992534	0.987104	-0.00465158	0.0502049	7.65882e-05	251.523	0.887223	0.541438	0.941743	0.483181	345.664	4.45448	11.8585	0.0559363	43.3809	192.519	707.713	62821.5	354.604	2.28759e+07
46val.nii.gz	0.333203	60.1406	3.40564e+08	3.21027	28.7134	12.9397	239.572	22.9216	25.0993	7.79313	0.112599	239.46	11.9108	1023.67	2.97638	9.19524e+09	0.224445	1521.98	53.6579	238382	4788.63	162.596	82.7925	0.325931	5.11253	3.68785	56.3888	0.418642	0.353291	0.972546	0.917524	-0.243861	0.904841	0.224198	5.80341	0.0430609	6.18371	0.175453	4.45488	61.3471	5.69206	34.8646	0.107276	12.9033	72.9446	59.562	86.3785	38.7723	193.56
47val.nii.gz	204.752	665.095	4.82493e+08	6.45686	187.44	6.41294	1505.35	443.352	144.545	447.95	0.916177	1504.43	83.6853	1457.92	0.595044	1.30273e+10	0.0134876	42255.8	8338.92	5.78646e+07	-41312.5	3350.53	2295.26	0.186323	35.4984	5.91812	1030.45	0.0795991	0.0335807	0.9776	0.901863	-0.717654	0.999941	0.0301635	89.859	0.00369797	8.10582	0.00752452	6.47793	1411.45	6.76024	157.608	0.694308	0.308758	3.06167	1691.48	9639.17	1.81938	15671.7
48val.nii.gz	0.370817	51.9052	2.0671e+08	2.27674	11.1258	13.273	258.344	20.5894	27.9414	2.57467	0.124881	258.219	6.84087	1021.76	3.26232	5.58118e+09	0.425875	2388.5	66.9404	741032	12098	313.762	197.227	0.2263	7.08368	3.39978	145.685	0.520644	0.47897	0.950327	0.907845	-0.270525	0.870944	0.185222	6.1324	0.140711	4.58622	0.352947	3.70281	127.747	5.00464	15.596	0.0787675	21.7755	84.3232	93.921	116.556	72.3434	407.616
49val.nii.gz	0.0386872	506.723	1.52544e+08	3.01504	72.9329	12.3205	1763.22	160.013	239.267	4.08887	0.0144962	1763.2	64.1792	1228.96	3.17364	4.1187e+09	0.290854	164711	1346.58	1.37133e+09	3.3245e+06	12991.6	12627.1	0.0140467	57.5489	4.34161	9266.16	0.31246	0.275775	0.938876	0.894076	-0.384068	0.95783	0.107755	35.3304	0.0573245	5.32422	0.205443	4.45906	6404.68	4.81854	18.901	0.187139	10.3904	29.3762	6570.22	7637.12	27.9307	22472
50val.nii.gz	1470.08	1470.08	2.53349e+09	0.276997	0	61.0475	1470.08	1464.6	10.6516	1470.08	1085.06	385.016	2.27374e-13	2464.85	-7.38197	6.84041e+10	0.943378	1276	5919.62	389983	-5991.2	106.227	105.517	0.00372904	2.07623	0.442968	101.164	0.950756	0.94923	0.988757	0.983492	-0.0181464	0.0702941	7.18931e-05	76.9379	0.900639	0.496141	0.948918	0.4453	52.936	4.22965	28.0024	0.067152	39.2618	393.388	52.1815	5963.84	422.276	2.56893e+06
51val.nii.gz	0.979051	1001.71	1.06567e+09	6.45448	340.148	7.61086	2079.73	352.18	335.546	171.979	0.0503477	2079.68	167.475	1437.1	2.23812	2.8773e+10	0.0271693	236858	5182.28	1.76934e+09	3.8242e+06	17148.6	16566.4	0.0173634	80.8522	6.95697	10018	0.0842222	0.0480153	0.935127	0.863841	-0.571618	0.999731	0.0297334	70.945	0.00187479	9.41154	0.0183493	7.53056	8428.75	7.16977	261.419	0.506625	1.27826	14.0194	9454.27	14490.3	3.77907	30957.5
52val.nii.gz	10.6804	113.593	9.91954e+07	4.04163	53.582	3.18022	174.34	54.8366	35.73	41.7149	1.82168	172.518	26.973	1055.72	0.936783	2.67827e+09	0.0700669	1874.21	154.324	55554.9	680.838	140.558	109.565	0.116329	7.99504	3.32359	41.6045	0.254292	0.174453	0.92834	0.832609	-0.707944	0.997596	0.105666	12.1021	0.0345497	5.03891	0.0646582	3.93682	62.5308	5.10085	31.3146	0.35185	1.36271	6.23596	74.2671	208.202	9.83146	1314.67
53val.nii.gz	0.730671	451.781	7.77193e+08	4.18052	96.8288	12.5938	1884.5	139.855	189.404	10.8774	0.209405	1884.29	74.7235	1178.07	3.01773	2.09842e+10	0.179968	88574.7	1647.58	5.84834e+08	1.75804e+06	9303.41	7234.56	0.129524	45.1537	5.66515	5163.95	0.271565	0.228128	0.962494	0.912965	-0.348833	0.977813	0.107997	33.5906	0.0287472	7.40859	0.14848	6.03225	4134.49	6.07886	117.404	0.209649	12.9604	100.782	3540.58	4354.56	28.8179	5328.22
54val.nii.gz	10.8508	102.007	1.89052e+08	4.37247	40.6058	23.7463	439.717	47.1637	32.956	29.8896	1.54117	438.176	19.2149	1048.4	3.62646	5.10441e+09	0.0653056	2588.09	91.6641	369678	5566.29	182.341	194.994	-0.0212517	8.93434	4.25222	114.567	0.234477	0.152423	0.979715	0.9164	-0.400061	0.983113	0.150202	9.73558	0.00962692	6.91975	0.0256142	4.83505	94.3337	5.55895	62.6512	0.364251	1.36087	11.2326	102.99	201.715	4.77907	324.192
55val.nii.gz	125.761	313.073	2.4601e+08	5.59263	91.0465	2.82917	411.672	218.767	59.8778	216.704	45.6658	366.006	42.0677	1221.05	0.142021	6.64226e+09	0.0240588	5575.11	1292	537613	-813.922	409.044	381.944	0.034262	15.6116	4.9456	137.308	0.126103	0.0587578	0.941341	0.838855	-0.610394	0.999349	0.0674669	35.8485	0.00534281	7.60887	0.0122255	5.63015	197.747	5.97885	102.648	0.622112	0.24404	3.9697	222.759	1463.93	1.84848	2658.22
56val.nii.gz	2.01129	299.369	6.02114e+07	4.3194	214.167	2.61915	468.728	124.679	108.374	97.617	0.163427	468.565	84.8087	1131.85	0.783879	1.62571e+09	0.0819375	16190.4	976.231	4.27829e+06	12913.2	1320.57	1244.27	0.0314035	28.1808	4.22805	436.172	0.121049	0.0809959	0.894926	0.791142	-0.745476	0.999175	0.0704287	30.9028	0.0236966	5.47298	0.0457542	4.37582	641.21	4.79694	20.6596	0.439565	0.794024	3.85106	644.542	1291	3.34043	2083.3
57val.nii.gz	0.957067	13.1133	2.76336e+07	1.54495	4.1644	22.6206	161.67	11.2115	13.2857	3.93755	0.644745	161.025	1.87624	1011.66	4.54917	7.46106e+08	0.484225	916.428	7.05509	62432.9	2177.03	94.367	110.362	-0.066547	4.36485	1.8738	90.2108	0.62134	0.592419	0.945571	0.92073	-0.210333	0.644808	0.280244	3.29383	0.248943	2.59506	0.415373	2.01486	51.1822	3.45787	4.40741	0.163237	9.57476	13.0741	37.1139	45.037	40.8519	91.5556
58val.nii.gz	4.03705	602.084	2.96925e+08	5.38867	173.99	11.7462	1738.08	199.138	227.51	53.5111	0.0448372	1738.04	100.93	1250.1	2.90995	8.01697e+09	0.041108	124830	2058.22	6.98757e+08	1.97123e+06	10475.6	10407.9	0.00442744	60.5693	5.91405	6717.87	0.118386	0.0730548	0.942761	0.877764	-0.597274	0.999325	0.0608479	45.1621	0.00496355	7.78976	0.0193432	6.31611	5220.86	6.13987	80.0211	0.421163	0.81928	7.81053	4990.02	6617.93	3.51579	10812.9
59val.nii.gz	1.37323	77.3398	4.44662e+08	3.74072	32.5861	48.9197	1456.68	47.9691	57.6865	12.184	0.138498	1456.54	14.4436	1057	6.23156	1.20059e+10	0.141209	19001.8	215.546	1.02861e+08	370967	1899.08	1576.63	0.0959433	15.1555	4.3387	1343.86	0.351117	0.288158	0.986692	0.959904	-0.267544	0.938639	0.207114	11.6038	0.021924	6.91428	0.107171	5.05096	868.927	5.98631	53.0101	0.133191	9.57059	56.201	760.07	862.598	26.2613	974.503
60val.nii.gz	1.48884	1213.56	2.30945e+08	5.01536	515.822	4.08693	1686.93	353.547	404.358	77.0277	0.0306266	1686.89	257.738	1448.97	1.54107	6.23552e+09	0.0563636	267413	6573.41	1.7922e+09	3.35981e+06	23343.8	23621.6	-0.00468101	107.092	5.5532	12021.8	0.108288	0.0779358	0.871825	0.800861	-0.654056	0.999326	0.0552426	81.3528	0.00974206	6.82887	0.0322167	5.74028	11741.3	5.80183	52.2182	0.474711	1.49719	6.2	10701.6	15780.1	4.41818	88502.4
61val.nii.gz	11.7032	206.344	2.47467e+08	5.33703	104.327	7.31944	589.352	129.493	62.3639	143.396	1.25361	588.099	45.7806	1132.35	0.817834	6.68161e+09	0.0290209	6457.56	889.658	976069	-1710.79	478.248	263.229	0.278865	12.1195	4.697	113.348	0.171535	0.0971922	0.982629	0.912398	-0.523153	0.997824	0.0937169	28.9092	0.00515564	7.70535	0.0142697	5.72764	185.369	6.2127	79.6528	0.412709	0.758195	5.60104	257.752	954.383	3.45596	3373.87
62val.nii.gz	0.209915	989.324	4.49427e+08	4.41887	181.259	7.33499	1888.84	251.575	340.621	19.4994	0.0309281	1888.81	145.293	1346.18	2.31594	1.21345e+10	0.149259	245768	3322.38	2.22021e+09	4.84731e+06	21281.3	20078.3	0.0308936	83.4499	5.65978	13060.5	0.224451	0.186879	0.912866	0.859339	-0.448146	0.990924	0.0691239	54.9127	0.0239455	7.01502	0.131585	5.88357	10339.9	6.08525	62.0726	0.250293	12.0562	37.0161	9814.08	12407.7	24.4194	32070.9
63val.nii.gz	1.25738	61.6814	7.1183e+07	3.3775	25.2938	6.12239	130.062	22.7635	20.101	12.888	0.51749	129.544	11.4174	1023.14	1.86654	1.92194e+09	0.146626	764.322	28.9643	20648.3	692.845	63.1038	65.4606	-0.0299857	5.63838	3.40101	32.7669	0.320311	0.238366	0.933098	0.849367	-0.454115	0.973639	0.187791	5.40634	0.0335739	5.19112	0.0866772	3.766	32.1411	4.85013	16.9118	0.248702	2.47751	9.97059	30.5387	56.2794	8.29412	103.662
64val.nii.gz	0.248757	684.719	1.16812e+09	5.51132	283.05	10.6668	2043.81	249.481	288.676	55.9398	0.0486267	2043.76	134.171	1328.36	2.79004	3.15392e+10	0.0801198	203325	3512.27	2.11234e+09	4.6097e+06	18589.6	17392.4	0.032985	75.9811	6.64331	11608.3	0.154941	0.118706	0.9344	0.874529	-0.45501	0.997341	0.0649648	56.6537	0.00745947	8.90632	0.0708833	7.16931	8995.49	6.84009	246.275	0.372017	7.74208	53.0393	8119.21	10665.2	14.3988	31942.1
65val.nii.gz	4.76088	243.511	4.5417e+08	5.48041	160.419	9.54604	846.744	104.351	85.8601	65.527	0.471126	846.272	66.1028	1109.42	1.73152	1.22626e+10	0.0339671	11222.8	687.036	6.39595e+06	36732.4	1130.35	757.464	0.199227	19.8157	5.45701	359.323	0.145974	0.0854117	0.977084	0.903372	-0.464872	0.997238	0.0759131	24.3632	0.00303289	8.60916	0.0159347	6.3837	471.953	6.47452	165.71	0.449079	1.31876	12.5339	448.103	905.762	4.13279	1355.58
66val.nii.gz	0.244719	658.108	1.5092e+08	4.50868	186.12	9.37617	1759.84	193.611	228.825	47.7867	0.0165276	1759.83	106.665	1240.97	2.51634	4.07485e+09	0.105581	115298	1922.47	5.66013e+08	1.61477e+06	9731.11	9972.6	-0.0113425	63.133	5.24215	5953.1	0.125367	0.0853748	0.941227	0.871949	-0.62677	0.998661	0.0570474	44.4997	0.0124036	6.55326	0.0444463	5.42936	4925.93	5.22278	40.4082	0.412328	1.26447	10.3469	4606.64	6150.81	4.4898	6265.3
67val.nii.gz	11.7371	250.561	5.09888e+07	4.69516	177.786	1.77918	334.796	139.342	85.4173	165.738	0.872915	333.923	70.4754	1143.42	-0.0630817	1.3767e+09	0.04405	9304.78	1104.21	1.06034e+06	-7271.13	605.278	649.858	-0.0528476	19.8977	3.83969	243.373	0.122052	0.0583616	0.893497	0.795273	-0.854459	0.999752	0.0591617	33.3538	0.0289202	5.14649	0.0362066	3.99383	313.784	4.83643	26.8974	0.689678	0.34451	1.71795	372.493	1178.18	1.92308	2401.1
68val.nii.gz	1.04544	13.2066	2.93701e+07	1.64676	6.66633	4.67014	23.4756	6.34428	4.18421	5.72123	0.609124	22.8665	2.71993	1006.36	1.422	7.92992e+08	0.37931	32.0305	3.74703	12.6562	2.30998	2.05925	2.26813	-0.0449289	1.08375	1.72729	1.05044	0.61428	0.574297	0.928099	0.844527	-0.210659	0.706014	0.420981	1.94732	0.150996	3.06725	0.253088	2.18036	1.08184	3.9523	3.68966	0.127229	7.47444	11	1.03924	4.37931	34.5862	101.483
69val.nii.gz	0.051499	49.4473	6.45598e+08	1.92396	4.05154	86.5404	1212.03	24.5669	38.6113	0.669909	0.0387083	1211.99	5.32389	1028.77	8.05265	1.74311e+10	0.584569	8620.22	78.8615	2.16183e+07	105165	712.908	515.546	0.158091	6.10646	2.42988	478.116	0.733882	0.711679	0.994081	0.980289	-0.31699	0.825735	0.0757216	5.42715	0.443752	3.09036	0.664057	2.61295	307.114	5.44838	36.2754	0.0594679	77.4298	356.587	342.977	375.561	268.413	734.711
70val.nii.gz	2.24222	539.944	9.33556e+08	6.35645	237.274	14.6172	1893.81	214.202	172.148	143.977	0.0293025	1893.78	102.038	1240.15	2.72852	2.5206e+10	0.0251948	63697.5	2117.94	2.12189e+08	642841	4903.5	4843.13	0.00625037	45.8014	6.54704	2742.84	0.0888703	0.0459067	0.972648	0.903006	-0.526407	0.999449	0.0389773	45.8514	0.00155132	9.55535	0.0125598	7.24902	2436.66	7.04495	353.092	0.581701	0.683156	15.2932	2543.67	4425.4	2.66722	5169.02
71val.nii.gz	0.905842	6.65893	6.25013e+07	1.00575	2.44142	13.395	28.0888	4.02168	2.9981	2.50448	0.405589	27.6832	1.10324	1004.03	3.16363	1.68753e+09	0.687825	25.7464	1.81153	19.6689	4.65637	1.64337	1.61368	0.00906923	0.576008	1.3392	1.27355	0.816418	0.799972	0.967743	0.932376	-0.138208	0.472863	0.205451	1.34196	0.471449	1.83962	0.670704	1.44129	0.814263	4.32459	4.29032	0.0691988	26.8096	42.6452	0.906348	2.74194	134.032	140.613
72val.nii.gz	0.534753	358.468	4.24503e+08	4.92354	168.85	20.4363	1976.18	132.59	147.224	30.2996	0.0393318	1976.14	83.6262	1153.57	3.31285	1.14616e+10	0.108185	47969.9	942.492	1.12533e+08	418983	3804.64	3805.32	0.000655302	38.8033	5.89537	2294.78	0.167916	0.126025	0.979636	0.919753	-0.498994	0.997259	0.0732432	30.6898	0.00929531	7.86331	0.0702054	6.35072	1902.49	6.17231	102.103	0.320074	4.48761	34.511	1914.39	2646.61	10.3292	3003.25
73val.nii.gz	0.39796	3.76424	2.51216e+07	0.482179	1.56828	9.94434	16.0146	2.42137	2.13293	1.22568	0.290535	15.724	0.660828	1002.43	2.84372	6.78282e+08	0.8496	13.6253	1.48607	6.79098	2.05091	0.966168	0.889393	0.0695765	0.35786	0.647032	0.709757	0.894118	0.874223	0.961012	0.94437	-0.0988069	0.194905	0.039546	1.20457	0.734174	0.80129	0.845742	0.647032	0.46389	3.43327	2.6	0.104	13.5136	21.24	0.48	1.92	93.08	94
74val.nii.gz	2.04331	80.4775	4.25055e+07	3.42048	37.5441	4.43524	132.798	30.1999	27.839	15.5455	1.59284	131.206	17.7155	1030.84	1.54302	1.14765e+09	0.15625	1325.12	58.4094	34484.4	868.736	106.33	119.006	-0.0437812	8.08905	3.231	48.2616	0.244826	0.162256	0.889361	0.799099	-0.701384	0.996115	0.12887	7.80384	0.0488303	4.64811	0.0963186	3.5016	56.334	4.29394	14.75	0.36875	1.54	6.25	52.9975	95.9	5.15	105.75
75val.nii.gz	9.90634	93.3055	1.30374e+09	4.46721	37.312	13.3168	378.098	44.4823	29.2575	31.5815	0.0736227	378.024	16.439	1045.38	2.6849	3.5201e+10	0.0608713	1882.9	94.2399	213906	3832.89	157.971	154.777	0.0100569	8.1329	4.45664	88.586	0.249335	0.166563	0.977405	0.912534	-0.10522	0.780851	0.171366	9.66634	0.00419722	8.48416	0.0136597	5.2422	78.1871	6.31937	296.204	0.248285	1.79058	72.6194	75.7958	163.869	7.20117	415.765
76val.nii.gz	3.15197	1550.08	4.09952e+08	5.93871	491.201	4.82091	2214.96	505.686	465.272	248.649	0.0826581	2214.88	256.821	1631.57	1.69377	1.10687e+10	0.0305279	394938	9646.8	3.50228e+09	6.21255e+06	26078	25094.6	0.0177575	104.553	6.11292	14073.3	0.0648433	0.0341168	0.915758	0.840042	-0.745792	0.999937	0.0154643	96.8942	0.00558408	7.56889	0.0175902	6.36532	12793.2	6.36741	94.7922	0.615534	0.749368	4.7013	15766.8	26095.5	2.75325	117351
77val.nii.gz	18.9172	206.147	7.32395e+06	2.58496	108.822	2.19158	261.901	101.304	76.4083	78.848	4.54072	257.36	50.2724	1104.83	0.674071	1.97747e+08	0.166667	7787.57	323.867	168166	1336.79	175.072	855.267	-0.647739	24.2667	0.458496	13.0722	0.100182	0.0557411	0.807112	0.717313	-1	0.954879	0.105869	20.8333	0.391667	1.4585	0.391667	0.458496	257.585	2.58496	6	1	0	1	317.472	751.5	1	751.5
78val.nii.gz	1.40984	325.604	1.83056e+08	5.32505	174.569	25.0185	1698.57	154.481	127.917	96.213	0.0323302	1698.53	72.3348	1173.18	3.83817	4.94251e+09	0.0440387	43533.4	1266.65	1.59822e+08	545166	3681.04	3610.73	0.00994819	36.4377	5.40918	2276.52	0.119767	0.0723255	0.976197	0.913996	-0.680191	0.999669	0.0456102	35.3268	0.0078474	7.15158	0.0304071	5.76989	1822.94	5.92797	60.2932	0.453333	1.34106	5.85714	1737.81	2726.04	4.20301	3279.89
79val.nii.gz	1.4776	226.768	3.84647e+08	5.12395	185.004	7.01303	758.997	118.289	86.59	125.68	0.072741	758.924	72.1111	1123	1.04372	1.03855e+10	0.0608116	10565.7	831.271	4.125e+06	5850.27	1086.17	470.324	0.395028	14.2302	4.96341	267.071	0.233252	0.171027	0.982372	0.921776	-0.481141	0.996349	0.114008	26.0137	0.00999893	7.80717	0.0751337	5.9583	389.123	6.55319	97.7738	0.32057	8.1471	18.5475	421.601	1006.13	15.5705	2948.57
80val.nii.gz	2.29238	251.038	1.67294e+08	5.07453	200.279	1.5665	329.178	116.959	92.1216	112.093	0.452372	328.725	79.8052	1121.54	0.241842	4.51694e+09	0.0577195	10250.7	967.622	2.1001e+06	-5977.52	1030.81	582.266	0.278129	18.5835	5.01869	230.905	0.159177	0.100977	0.899619	0.804729	-0.632683	0.999317	0.0804429	29.242	0.00913164	7.16105	0.0439539	5.6662	403.27	5.88499	57.7218	0.433999	2.50608	7.67669	410.359	981.677	6.06767	1966.37
81val.nii.gz	0.84512	112.804	7.10258e+07	3.95961	82.0354	3.17235	190.139	52.216	43.4425	33.9769	0.14207	189.997	33.8085	1053.46	0.886991	1.9177e+09	0.115234	2620.26	139.011	156330	2068	237.307	175.679	0.144922	9.7178	3.95498	80.1966	0.270721	0.201756	0.914861	0.824946	-0.545747	0.991885	0.0831509	11.0987	0.0310016	5.55841	0.11984	4.44682	103.247	5.08961	16.4062	0.256348	10.1631	7.375	104.326	226.359	20.125	392.109
82val.nii.gz	0.479647	380.046	6.01609e+08	5.04722	276.101	4.57736	969.782	144.79	147.779	45.7587	0.0556668	969.726	119.775	1157.53	1.18597	1.62434e+10	0.110491	29343.3	1462.96	1.98223e+07	61580	2885.16	1645.81	0.273173	27.3734	5.76786	891.439	0.203824	0.15826	0.963968	0.889952	-0.476976	0.997176	0.0831792	33.9503	0.0130828	8.27699	0.0968528	6.56302	1132.74	6.57196	138.341	0.308109	10.3853	49.6102	1167.98	2039.74	20.1492	3039.18
83val.nii.gz	26.299	231.074	6.12541e+08	5.68688	118.443	2.47447	424.579	143.934	63.6997	156.102	1.29134	423.288	47.9509	1146.5	-0.093099	1.65386e+10	0.0217816	5880.6	960.92	948509	-3743.52	617.519	301.333	0.343018	13.2338	5.02574	125.424	0.161986	0.0901114	0.963249	0.875564	-0.421089	0.995565	0.0953064	29.6898	0.00222166	8.93855	0.00711526	6.3043	229.713	6.68395	212.103	0.455157	0.575144	10.1502	235.86	1093.37	2.92275	2798.32
84val.nii.gz	0.513938	199.892	4.08578e+08	4.59358	160.886	1.72506	273.26	78.842	75.5642	35.6505	0.0579099	273.202	65.733	1081.99	0.5715	1.10316e+10	0.100336	6810.02	543.52	1.16011e+06	4153.15	817.356	323.033	0.434416	13.025	4.92125	150.987	0.230518	0.164772	0.918657	0.832902	-0.388307	0.989278	0.0989275	20.4818	0.0101612	7.99499	0.0800446	6.02849	285.097	6.28662	83.361	0.238857	6.53425	35.0172	269.32	535.88	14.7937	1862.07
85val.nii.gz	3.25998	198.993	5.91034e+08	5.38716	137.52	3.10155	404.701	97.4656	68.8851	86.9387	0.0371041	404.664	53.7974	1100.52	0.722979	1.59579e+10	0.0383465	6705.35	524.36	1.03317e+06	4396.29	629.65	469.559	0.145562	16.408	5.32392	199.611	0.156484	0.092389	0.941761	0.847222	-0.379927	0.991992	0.0752056	22.0034	0.00310472	8.85593	0.0272199	6.29499	274.802	6.54014	206.213	0.422568	2.23267	18.7131	267.936	668.51	5.57377	1626.44
86val.nii.gz	3.15772	239.727	2.38739e+08	5.15992	196.031	1.43163	295.205	132.009	87.4184	158.091	0.286954	294.918	76.9822	1135.99	-0.175623	6.44597e+09	0.043214	9038.68	1101.67	1.37714e+06	-11652.4	793.523	485.58	0.240656	16.4313	5.02063	212.217	0.163576	0.0961351	0.90123	0.811649	-0.517116	0.997599	0.0910714	32.0064	0.00538172	7.67864	0.0169975	5.84292	319.776	6.00296	70.5892	0.381563	0.71702	7.99459	361.024	1085.07	3.61622	4345.9
87val.nii.gz	25.5771	196.423	2.87957e+08	5.14596	66.9779	3.52635	370.247	134.677	47.8198	151.745	0.1352	370.112	31.4117	1136.35	-0.476525	7.77483e+09	0.0357739	3793.03	875.328	295543	-3863.8	275.005	183.799	0.19368	10.0083	4.55005	82.4664	0.195183	0.113332	0.970937	0.891362	-0.428695	0.992729	0.117217	29.1964	0.00502055	7.80781	0.0142814	5.44505	114.701	6.14095	86.1121	0.386153	0.843291	7.97758	151.915	905.085	3.76233	3697.09
88val.nii.gz	0.213892	89.4328	8.14314e+07	2.63564	20.2528	27.5895	1554.29	69.226	105.983	3.79907	0.0655879	1554.23	12.9005	1094.31	4.82641	2.19865e+09	0.324394	54276.1	286.65	2.05693e+08	823952	4418	4398.09	0.00381956	26.4774	3.4193	3672.48	0.43392	0.395929	0.970714	0.941541	-0.447126	0.957447	0.181855	16.5299	0.0969956	4.43693	0.263532	3.58913	2204.02	4.78775	8.35294	0.122837	12.2933	22.0588	2166.84	2377.51	37.5882	2430.07
89val.nii.gz	4.77923	399.967	4.66107e+08	6.07111	208.419	5.17141	935.25	170.531	123.227	137.573	0.0864132	935.164	85.3989	1181.33	1.33954	1.25849e+10	0.023737	25388.6	1582.72	1.70395e+07	76720.8	2247.93	1857.47	0.0953205	31.8103	5.99396	842.253	0.0974673	0.0496807	0.956583	0.868139	-0.586798	0.999648	0.0498791	38.5297	0.00246618	8.76914	0.00960549	6.77134	1026.35	6.71651	191.563	0.573542	0.477357	7.92814	1016.81	2218.24	2.34132	2809.46
90val.nii.gz	0.819174	1774.83	1.23382e+09	6.2424	638.368	4.33561	2271.75	499.95	519.404	182.203	0.0805218	2271.67	313.167	1648.53	1.59239	3.3313e+10	0.040909	467807	11909.6	5.29678e+09	8.20595e+06	38411.2	35520.8	0.0390307	128.93	7.2049	18862.1	0.0842138	0.0568143	0.890735	0.816163	-0.593824	0.999752	0.0288559	105.758	0.00271678	9.022	0.0257685	7.58301	18483	7.0248	226.85	0.49967	1.74277	18.5727	18713.2	28822.7	4.74009	157009
[truncated: 1,785 more columns]

## Sheet: Supplementary table3
ID	peri_exponential_firstorder_10Percentile	peri_exponential_firstorder_90Percentile	peri_exponential_firstorder_Energy	peri_exponential_firstorder_Entropy	peri_exponential_firstorder_InterquartileRange	peri_exponential_firstorder_Kurtosis	peri_exponential_firstorder_Maximum	peri_exponential_firstorder_Mean	peri_exponential_firstorder_MeanAbsoluteDeviation	peri_exponential_firstorder_Median	peri_exponential_firstorder_Minimum	peri_exponential_firstorder_Range	peri_exponential_firstorder_RobustMeanAbsoluteDeviation	peri_exponential_firstorder_RootMeanSquared	peri_exponential_firstorder_Skewness	peri_exponential_firstorder_TotalEnergy	peri_exponential_firstorder_Uniformity	peri_exponential_firstorder_Variance	peri_exponential_glcm_Autocorrelation	peri_exponential_glcm_ClusterProminence	peri_exponential_glcm_ClusterShade	peri_exponential_glcm_ClusterTendency	peri_exponential_glcm_Contrast	peri_exponential_glcm_Correlation	peri_exponential_glcm_DifferenceAverage	peri_exponential_glcm_DifferenceEntropy	peri_exponential_glcm_DifferenceVariance	peri_exponential_glcm_Id	peri_exponential_glcm_Idm	peri_exponential_glcm_Idmn	peri_exponential_glcm_Idn	peri_exponential_glcm_Imc1	peri_exponential_glcm_Imc2	peri_exponential_glcm_InverseVariance	peri_exponential_glcm_JointAverage	peri_exponential_glcm_JointEnergy	peri_exponential_glcm_JointEntropy	peri_exponential_glcm_MaximumProbability	peri_exponential_glcm_SumEntropy	peri_exponential_glcm_SumSquares	peri_exponential_gldm_DependenceEntropy	peri_exponential_gldm_DependenceNonUniformity	peri_exponential_gldm_DependenceNonUniformityNormalized	peri_exponential_gldm_DependenceVariance	peri_exponential_gldm_GrayLevelNonUniformity	peri_exponential_gldm_GrayLevelVariance	peri_exponential_gldm_HighGrayLevelEmphasis	peri_exponential_gldm_LargeDependenceEmphasis	peri_exponential_gldm_LargeDependenceHighGrayLevelEmphasis
1.nii.gz	18.0527	587.387	610939728	5.55492	381.178	1.92451	907.761	321.256	185.477	363.891	0.288796	907.473	152.159	1338.51	-0.0127277	16495372657	0.0259114	45894.5	5054.62	5.00978e+07	-52034.7	4535.35	2853.57	0.228932	40.2266	4.8569	1185.1	0.106367	0.0641172	0.930891	0.837748	-0.725005	0.99951	0.0263019	67.6269	0.0143121	6.26079	0.026469	5.13519	1847.23	5.96976	252.906	0.74166	0.166579	8.83578	1835.1	6027.38	1.52199	8677.23
2.nii.gz	0.633997	307.209	5.62175e+08	4.21337	117.065	6.07317	686.821	89.7629	110.472	11.9679	0.105864	686.715	65.9351	1099.54	1.92036	15178732556	0.167793	21396	584.942	2.20251e+07	148981	2237.4	1344.53	0.239865	20.9867	4.16965	887.445	0.386533	0.347231	0.94757	0.8933	-0.566661	0.992963	0.135195	18.9586	0.066727	5.56781	0.229447	4.64644	895.481	5.72347	150.634	0.323945	4.18404	78.0237	853.015	1196.18	13.3656	4397.78
3.nii.gz	0.112169	44.9296	3.6335e+07	1.41493	4.8982	20.9142	1128.29	61.6921	104.961	1.39872	0.0870202	1128.21	4.23438	1082.63	4.24579	9.81044e+08	0.533819	44905.1	277.633	6.67076e+07	286048	2062.38	1601.25	-0.0132305	11.5427	1.09378	1223.44	0.721671	0.714635	0.980639	0.966829	-0.369657	0.595731	0.25971	8.05925	0.444542	1.50953	0.584249	1.09378	915.907	3.0182	6.03226	0.194589	2.89906	16.5484	1785.77	1955.61	12.2903	1966.9
4.nii.gz	166.686	427.828	2.94576e+08	5.84749	126.252	4.80657	744.861	306.348	90.1601	316.625	2.13722	742.724	52.2948	1312.5	-0.0521992	7953558067	0.0211689	16122.7	3988.41	1.06845e+07	-12936.8	1570.84	949.826	0.237428	22.247	4.30604	432.845	0.106716	0.0443617	0.964186	0.881489	-0.840035	0.999864	0.0511326	61.7841	0.0194653	5.75596	0.0257984	4.52839	630.166	5.97565	152.17	0.889881	0.0550597	3.61988	646.819	4456.81	1.17544	5002.6
5.nii.gz	0.0676326	57.2399	5.04029e+07	2.01238	12.7422	36.4319	2134.67	71.719	116.379	1.71668	0.0643556	2134.6	9.87717	1122.53	5.89487	1360877731	0.46625	111490	20.8477	3.81651e+08	1.02021e+06	3563.71	4293.79	-0.0690589	15.9235	1.8217	3554.35	0.54612	0.501502	0.987607	0.974982	-0.317782	0.681504	0.134536	9.19472	0.284121	2.39998	0.440953	1.80247	1964.38	3.68321	8.7	0.2175	3.2475	18.65	4445.37	4672.62	11.95	4683.57
6.nii.gz	0.135686	42.4241	6.638e+07	1.19407	1.97771	24.7193	347.927	17.0289	27.7775	0.346929	0.0503152	347.877	2.10088	1018.42	4.38741	1792259244	0.689453	2839.27	64.5689	1.13696e+06	16072.9	356.055	247.576	0.145992	6.59533	1.64965	188.775	0.685099	0.663406	0.966489	0.936053	-0.277546	0.606907	0.0875257	5.5376	0.42554	2.0434	0.615858	1.65926	150.908	3.18709	11.5312	0.180176	3.49121	44.125	111.89	129.688	20.25	148.938
7.nii.gz	0.0586812	5.60232	7.86574e+07	0.795106	0.826074	35.1475	110.613	4.089	6.42989	0.147466	0.0252633	110.588	0.655001	1004.21	5.51788	2123750330	0.785339	233.742	2.63285	4130.86	224.846	16.1641	18.4138	0.0153449	1.4265	1.12952	15.763	0.824947	0.806499	0.978026	0.958191	-0.112158	0.317934	0.0793895	1.7392	0.60433	1.36672	0.762792	1.12952	8.64447	3.32824	10.7436	0.137738	5.49638	61.2564	9.15664	12.0641	29.2308	40.2949
8.nii.gz	0.129039	4.27127	7.33683e+07	0.705287	0.696229	17.2733	158.434	8.97635	15.097	0.413269	0.0994142	158.335	0.499314	1009.46	3.92257	1980944814	0.816744	971.256	30.9821	205448	4265.85	108.341	17.2868	0.370687	1.22302	0.775088	15.0799	0.867293	0.853617	0.988069	0.972405	-0.285055	0.420022	0.0439924	2.52754	0.697232	1.00597	0.822641	0.835607	31.407	3.18155	10.4444	0.145062	4.04861	58.8056	38.0363	45	26.6111	155.861
9.nii.gz	0.0838417	1.51617	4.11254e+07	0.165427	0.513595	38.0766	40.024	1.50938	2.02919	0.275287	0.0838417	39.9401	0.281646	1001.53	6.05103	1110385846	0.952409	37.5439	1.17949	48.6809	6.87749	1.22222	1.4359	0.834033	0.179487	0.0918144	1.22222	0.980057	0.977909	0.990097	0.989442	-0.00340641	0.019731	0.000350561	1.08974	0.960136	0.11425	0.977564	0.0918144	0.66453	2.72579	7.39024	0.18025	2.91493	39.0488	1.5229	2.95122	34.6585	36.6098
10.nii.gz	0.0672566	1.28606	5.77336e+07	0.650581	0.397217	37.8756	693.33	19.6048	35.8544	0.138323	0.0672566	693.263	0.184229	1024.55	5.88895	1558807501	0.828099	10108.2	14.9384	7.56512e+06	64484.1	785.799	946.015	0.243986	9.18198	0.764917	770.325	0.836755	0.827099	0.971715	0.96064	-0.120875	0.260988	0.024349	5.66022	0.6947	0.952622	0.812295	0.764917	432.954	2.88136	9.98182	0.181488	3.01355	45.5455	400.585	423.8	23.1818	445.982
11.nii.gz	0.127755	0.574247	6.20797e+07	0.119116	0.24482	57.95	18.4879	0.639775	0.651947	0.27321	0.109139	18.3788	0.105668	1000.64	7.48518	1676151548	0.968262	5.31474	1.11311	1.89468	0.694032	0.299844	0.339322	0.595359	0.113107	0.172474	0.299844	0.971723	0.966068	0.986427	0.983842	-0.00521857	0.0329151	0.00418916	1.05655	0.931175	0.210177	0.962298	0.172474	0.159791	2.63292	11.2903	0.182102	2.35484	60.0323	0.14282	1.24194	27.3548	27.5968
12.nii.gz	0.311943	1.49295	2.80459e+07	-3.2e-16	0.508897	11.2057	3.7378	0.819171	0.462055	0.540621	0.262482	3.47532	0.248527	1000.82	2.71986	7.57239e+08	1	0.491417	1	0	0	0	0	1	0	-3.2e-16	0	1	1	1	1	0	0	0	1	1	-3.2e-16	1	-3.2e-16	0	2.09058	7.42857	0.265306	1.63265	28	0	1	23.8571	23.8571
13.nii.gz	0.496583	50.7697	2.13178e+08	2.88205	22.5921	5.70124	125.602	17.0167	17.8719	5.20389	0.226027	125.376	12.0029	1017.27	1.68063	5755804241	0.262513	521.403	19.7119	8361.15	369.515	44.2365	32.8642	0.141361	3.76846	3.11042	18.2	0.453398	0.388199	0.960149	0.88918	-0.314677	0.904319	0.201975	4.06654	0.0828529	4.67291	0.234313	3.59357	19.2752	4.53692	47.0874	0.22858	2.54982	54.0777	20.3383	36.6505	8.97087	67.1942
14.nii.gz	0.081249	3.34101	166715372	0.547321	0.687003	80.5428	300.977	4.71525	7.61684	0.248121	0.048135	300.929	0.490981	1005.18	8.84292	4501315043	0.86101	943.47	10.8375	476328	5851.95	87.4649	61.116	0.200589	1.32556	0.68399	56.1748	0.911057	0.901313	0.991027	0.986907	-0.0937128	0.236885	0.0505161	1.80967	0.775505	0.817925	0.872218	0.690144	37.1452	3.27128	22.697	0.137557	4.44606	142.067	37.32	40.5818	25.6061	65.1879
15.nii.gz	0.0613222	5.40989	1.49652e+08	0.893061	0.933036	26.0861	2143.06	81.9257	149.711	0.349325	0.0613222	2142.99	0.598014	1145.75	4.93562	4040607162	0.77193	142175	50.6794	1165935009	3.11271e+06	9819.07	11039.4	-0.0290844	30.9486	1.28111	9751.57	0.786961	0.780161	0.967594	0.959237	-0.0946608	0.311136	0.0735058	16.5897	0.569778	1.53817	0.742941	1.28111	5214.62	3.14517	19.8246	0.1739	3.64327	88	5671.74	5968.54	22.4211	5989.96
16.nii.gz	0.175592	37.419	1.15754e+08	1.49118	3.95807	23.9359	435.408	19.2622	30.6726	0.851956	0.110664	435.298	2.94361	1021.19	4.41612	3125362336	0.608149	3934.93	67.8991	2.51735e+06	28897.9	494.339	381.62	0.15001	7.7754	2.04079	306.381	0.663978	0.641876	0.966837	0.94117	-0.323879	0.731889	0.156261	5.92794	0.348135	2.518	0.554943	2.0702	218.99	3.63831	17.3243	0.156075	4.74767	67.5045	157.014	178.207	20.8198	198.459
17.nii.gz	0.306805	3.63383	6.71872e+07	0.326259	0.997303	6.39001	7.41852	1.39465	1.17557	0.693337	0.244057	7.17446	0.588391	1001.4	2.02167	1814054072	0.887726	2.59702	1.10615	0.0791003	0.0678124	0.0897006	0.0940083	0.363205	0.0940083	0.364547	0.0769156	0.952996	0.952996	0.981198	0.968664	-0.0207124	0.0967653	0.0940083	1.05105	0.83123	0.480404	0.901943	0.386396	0.0459272	2.91673	11.4478	0.170862	3.31121	59.4776	0.0561372	1.1791	26.5522	27
18.nii.gz	0.0491717	24.3487	1.48483e+08	1.18037	1.53397	36.7756	1548.37	47.7961	84.2226	0.189522	0.0477248	1548.32	1.81931	1068.73	5.73548	4009042912	0.718107	44300.9	153.155	2.21531e+08	825273	3774.26	3787.25	0.0646143	18.6947	1.37053	3310.26	0.786086	0.775204	0.976253	0.961798	-0.134997	0.394891	0.0436217	10.922	0.581036	1.62061	0.749919	1.37053	1890.38	3.48173	19.7538	0.151953	4.8187	93.3538	1764.75	1872.75	26.6923	1898.44
19.nii.gz	0.0627953	0.6902	1.19428e+08	0.279428	0.185877	73.0424	98.0243	1.74607	2.88718	0.153888	0.0333997	97.9909	0.102719	1001.8	8.13031	3224557505	0.934185	101.919	1.60635	1371.11	72.759	4.70601	4.11026	0.0903112	0.368795	0.322916	3.87157	0.957283	0.953535	0.993108	0.987737	-0.0829219	0.092489	0.0182927	1.19571	0.893707	0.378926	0.94399	0.322916	2.20407	2.88	20.3277	0.170821	3.52588	111.168	3.85114	5.5042	40.8487	45.3529
20.nii.gz	0.0299999	259.177	3.72899e+08	2.40716	14.095	28.3537	1877.91	90.2738	139.854	0.367086	0.025238	1877.88	34.8414	1124.31	4.77743	10068278369	0.518621	75368.1	939.187	9.11126e+08	2.20871e+06	7381.15	5170.48	0.180479	25.6938	2.58504	4429.07	0.640585	0.623353	0.977136	0.952845	-0.420091	0.86553	0.0465127	18.596	0.362849	3.04429	0.592313	2.62272	3137.91	4.47612	49.1627	0.166653	5.5712	152.993	3002.99	3357.83	21.0068	6269.35
21.nii.gz	0.0393043	0.265396	2.70111e+07	-3.2e-16	0.119848	10.6806	1.46299	0.205653	0.195291	0.0874215	0.0355213	1.42747	0.0559385	1000.21	3.02783	7.293e+08	1	0.123722	1	0	0	0	0	1	0	-3.2e-16	0	1	1	1	1	0	0	0	1	1	-3.2e-16	1	-3.2e-16	0	2.58344	4.85185	0.179698	2.43073	27	0	1	30.4815	30.4815
22.nii.gz	0.0949436	2.36481	3.21025e+07	0.597455	0.930118	14.9413	17.3676	1.59358	1.86299	0.506867	0.0701911	17.2974	0.38795	1001.6	3.496	8.66766e+08	0.824219	11.9129	1.49096	3.69513	1.10316	0.780189	0.930276	0.221645	0.40549	0.681726	0.643437	0.867519	0.849734	0.95891	0.934429	-0.0516986	0.20829	0.108754	1.21984	0.67934	0.91072	0.7881	0.69882	0.427616	2.79989	5.625	0.175781	3.15234	26.375	0.402344	1.8125	20.6875	21.5
23.nii.gz	0.186989	41.3593	8.23766e+07	1.29738	1.3099	58.3783	2070.98	47.1335	80.846	0.487579	0.101907	2070.88	3.45506	1077.14	7.3672	2224168699	0.671097	63745.4	121.973	5.72567e+08	1.55261e+06	5570.63	6373.25	-0.0408739	21.7103	1.39029	5249.73	0.727483	0.715991	0.979891	0.967286	-0.295785	0.523921	0.10021	12.4852	0.487829	1.73503	0.664881	1.39029	2985.97	3.62394	10.9437	0.154136	4.53283	47.6479	2549.18	2654.61	18.8873	2672.49
24.nii.gz	0.568344	3.62166	7.5219e+07	0.449412	1.07462	71.8149	402.526	7.13847	10.8041	1.20685	0.341555	402.184	0.513887	1008.2	8.40918	2030911828	0.871439	2144.48	1.70963	191955	2622.82	40.4225	44.9524	0.319645	0.70963	0.483085	40.4225	0.925824	0.922609	0.996517	0.994701	-0.0265421	0.121197	0.109107	1.35482	0.791262	0.616791	0.866294	0.483085	21.3437	2.5942	14.2703	0.192841	2.03871	64.4865	85.2617	89.8784	15.3514	104.23
25.nii.gz	0.160104	43.5782	3.69831e+08	2.48541	15.3492	37.555	401.891	16.9978	21.5886	2.1391	0.0985888	401.793	7.95704	1017.81	5.11818	9985427805	0.387881	1655.63	18.117	228292	4125.03	116.778	111.834	0.0181486	4.8321	3.08654	86.7523	0.53863	0.488051	0.986712	0.952029	-0.248692	0.824195	0.162604	4.03507	0.158418	4.17405	0.374337	3.31374	57.1529	4.41319	62.1989	0.174227	4.38707	138.473	65.0046	81.6611	15.0728	104.221
26.nii.gz	0.0621121	2.70696	1.31384e+08	0.350385	0.631133	66.6575	52.0431	1.45135	1.91191	0.272343	0.0337614	52.0093	0.391623	1001.47	7.58974	3547374970	0.911194	28.4714	1.24306	48.1479	5.69675	0.911887	0.831143	-0.0110912	0.194969	0.41561	0.776091	0.952626	0.947512	0.994619	0.986907	-0.0967098	0.146198	0.038152	1.10348	0.858073	0.504865	0.924601	0.432119	0.435758	3.09041	19.3817	0.147952	3.84779	119.366	1.0201	2.36641	33.3053	34.8092
27.nii.gz	0.141407	131.01	127220079	1.97602	6.91391	13.311	583.455	41.1242	63.8801	0.818337	0.0625793	583.392	10.6315	1047.25	3.31009	3434942134	0.54132	12785.3	136.764	1.13124e+07	77854.6	851.963	583.163	0.0841103	10.6534	2.02216	448.114	0.633396	0.606758	0.968795	0.936015	-0.415583	0.803791	0.0358703	7.83373	0.34586	2.52329	0.568383	2.08952	358.781	3.93048	19.3621	0.166914	3.58799	62.7931	506.146	586.681	14.7759	603.871
28.nii.gz	0.0613351	9.13458	4.45314e+07	1.0333	3.07627	14.6747	78.0988	5.90343	8.16794	0.434275	0.054296	78.0445	1.4556	1006.02	3.50368	1202346779	0.711777	234.693	3.47836	1311.43	104.847	13.334	14.385	0.0899977	1.47836	0.97789	11.1032	0.803532	0.783631	0.963846	0.940353	-0.0767758	0.271682	0.0908322	1.8161	0.588419	1.24422	0.733669	0.97789	6.92975	3.353	6.40909	0.145661	4.67355	31.3182	8.90702	12.7273	21.4091	33.1364
29.nii.gz	0.0497093	1.80751	6.58248e+07	0.471841	0.542066	53.4506	2033.15	40.6198	77.1094	0.306984	0.0487538	2033.1	0.282663	1074.63	7.19842	1777270339	0.86642	71932	15.7938	3.8871e+08	1.08243e+06	4494.44	5660.29	0.345654	14.7938	0.512545	4494.44	0.910988	0.910551	0.982746	0.980861	-0.0219255	0.114498	0.0746703	8.3969	0.794272	0.639333	0.873212	0.512545	2538.68	2.5099	13.7719	0.241613	2.90366	49.386	2869.74	2951.05	25.1754	2975.23
30.nii.gz	0.0910087	3.56481	1.54339e+08	0.67541	0.542072	64.1357	196.777	4.16619	6.70361	0.249326	0.0388462	196.738	0.394142	1004.37	7.46441	4167156865	0.827331	402.833	2.55939	29174.2	868.55	30.3477	31.9746	-0.0201502	1.32218	0.959991	29.6963	0.879147	0.869144	0.987781	0.978254	-0.0978748	0.277757	0.0813113	1.68145	0.68855	1.14377	0.825574	0.964039	15.5806	3.22811	22.0458	0.14409	5.20415	126.582	15.8389	18.7712	39.1176	56.8889
31.nii.gz	0.0654508	18.0615	1.8183e+08	1.21826	2.44526	59.193	2139.62	41.948	74.2155	0.525019	0.0599922	2139.56	1.58406	1072.76	7.43558	4909415476	0.70117	65168.4	42.2178	5.38879e+08	1.39026e+06	4146.61	4408.49	-0.0279521	14.3441	1.59316	4050.08	0.773561	0.753819	0.986489	0.979415	-0.208112	0.541475	0.0711589	8.30439	0.521511	1.92629	0.710044	1.61766	2138.78	3.51119	22.8734	0.144768	4.36196	110.785	2597.53	2681.75	25.0127	2706.03
32.nii.gz	0.0852042	140.456	3.68604e+08	2.5469	17.8139	81.6232	1843.46	50.0153	74.1368	0.550504	0.023269	1843.44	23.9864	1063.34	8.00807	9952302808	0.471753	28154.3	332.562	2.41414e+08	676457	2591.75	1936.88	0.171135	12.6045	2.53218	1717.84	0.654673	0.632229	0.991154	0.974155	-0.538666	0.87483	0.0795199	11.1691	0.364841	3.0986	0.585686	2.63461	1132.16	4.60971	55.5767	0.170481	6.09846	153.791	1119.82	1235.68	20.3804	1380.18
33.nii.gz	0.242734	1.27708	2.90406e+07	0.216397	0.274964	19.8063	5.54508	0.698791	0.525779	0.381933	0.209318	5.33576	0.167979	1000.7	4.062	7.84095e+08	0.933413	0.981909	1.10971	0.0291748	0.0270221	0.0724747	0.109707	0.548906	0.109707	0.311013	0.0724747	0.945147	0.945147	0.978059	0.963431	-0.025287	0.0998303	0.109707	1.05485	0.836434	0.42072	0.890293	0.311013	0.0455454	2.57164	5.55172	0.191439	2.71581	27.069	0.0332937	1.10345	29.8276	29.931
34.nii.gz	0.13087	5.22475	8.74549e+07	0.699026	1.59224	79.6856	426.585	7.36981	11.7218	0.462149	0.0490674	426.536	0.790004	1008.42	8.77536	2361281823	0.804759	2123.29	2.95355	239083	2989.51	43.5573	43.9489	0.0108999	0.887598	0.678079	39.8285	0.908989	0.90472	0.996727	0.992862	-0.0639362	0.207218	0.10912	1.46647	0.724276	0.872787	0.841692	0.721472	21.8766	3.42932	10.6977	0.124392	5.67442	69.2093	84.4052	89.5465	30.6744	119.43
35.nii.gz	0.0794787	0.546004	2.30115e+07	-3.2e-16	0.148364	10.282	1.44821	0.249054	0.201089	0.131706	0.0638247	1.38438	0.064318	1000.25	2.7432	6.21309e+08	1	0.0959353	1	0	0	0	0	1	0	-3.2e-16	0	1	1	1	1	0	0	0	1	1	-3.2e-16	1	-3.2e-16	0	1.9295	7.26087	0.31569	1.3913	23	0	1	26.3913	26.3913
36.nii.gz	0.933342	8.58727	8.36572e+07	0.878107	1.63513	39.3626	276.855	9.38101	13.2904	1.66389	0.293679	276.561	0.972704	1010.05	5.9529	2258745246	0.735872	1360.11	5.72017	135554	2867.79	83.9981	94.3822	0.078075	2.73351	0.97616	77.533	0.825567	0.809784	0.981366	0.968333	-0.117711	0.319026	0.0828864	2.4059	0.611686	1.23425	0.75985	0.99863	44.5951	3.18734	14.2195	0.173409	3.32243	60.3415	54.3474	60.6585	14.4878	74.3659
37.nii.gz	0.0395501	2.4367	5.34799e+07	0.443632	0.463754	44.6541	1682.69	38.6882	72.9102	0.233019	0.0319081	1682.66	0.330177	1066.71	6.5941	1443956904	0.877773	58996.7	27.0022	2.85286e+08	757470	5673.86	8612.93	0.23877	26.0022	0.441828	5673.86	0.891643	0.890679	0.961935	0.960847	-0.0247796	0.112504	0.032124	14.0011	0.798322	0.56723	0.874598	0.441828	3571.7	2.91506	8.65957	0.184246	4.07424	41.2553	2353.43	2427.68	33.5106	2460.19
38.nii.gz	0.066204	323.448	1.99668e+08	3.2975	102.694	21.7831	2054.34	129.596	178.063	1.15929	0.0406576	2054.3	62.0359	1177.53	4.16798	5391024640	0.314815	110594	1520.79	1375746493	2.70211e+06	8794.72	5830.79	0.0825169	31.6488	3.01565	4690.41	0.495636	0.471434	0.976728	0.944041	-0.534165	0.862601	0.072195	24.7522	0.214504	3.7177	0.421104	3.10906	3656.38	4.82854	29.6944	0.206211	4.80382	45.3333	4408.49	5119.6	15.0972	12201.8
39.nii.gz	0.236615	34.5918	3.39599e+07	1.34102	2.03766	10.5213	152.511	13.8683	20.8757	0.586053	0.150164	152.361	3.88306	1014.44	2.89292	9.16917e+08	0.627181	1158.81	15.7469	36848.1	1338.28	89.1895	83.4468	0.0419952	4.11099	1.27374	60.161	0.710646	0.678548	0.94468	0.917349	-0.295295	0.531364	0.0279388	3.43755	0.48361	1.61858	0.655159	1.27374	43.1591	3.83306	4.57576	0.138659	8.12305	20.697	45.214	58	29.0606	86.0606
40.nii.gz	0.105094	1.79108	1.40278e+07	0.371232	0.749663	10.051	7.51476	0.990361	1.15448	0.246063	0.0682146	7.44655	0.357101	1000.99	2.86446	3.7875e+08	0.867347	3.59372	1.13939	0.0256613	0.0154613	0.080202	0.139394	0.547475	0.139394	0.330929	0.080202	0.930303	0.930303	0.972121	0.953535	-0.0373513	0.128554	0.139394	1.0697	0.81	0.470323	0.860606	0.330929	0.054899	2.29883	3.42857	0.244898	3.53061	12.1429	0.0663265	1.21429	15.2857	15.5
41.nii.gz	0.141215	198.266	8.97969e+07	1.54024	1.73935	17.2759	2055.24	128.719	213.644	0.379923	0.0605976	2055.18	25.0256	1213.29	3.97462	2424516125	0.59957	198073	1864.46	2757977983	4.18345e+06	9382.15	4706.67	0.249159	16.7883	1.19063	3864.64	0.767794	0.75456	0.985031	0.973879	-0.202307	0.39823	0.0368023	15.3319	0.579262	1.54247	0.72011	1.26105	3522.21	3.68406	9.32787	0.152916	4.27842	36.5738	7923.88	8630.92	20.1475	47613.7
42.nii.gz	0.0515234	12.6243	4.4625e+07	1.05144	1.3155	31.4427	420.816	16.5251	27.9649	0.201852	0.0107148	420.805	1.11807	1018.72	5.30238	1204873739	0.705787	4466.32	47.5157	1.89381e+06	21772.1	411.062	376.459	-0.00748383	6.10483	1.10198	284.873	0.789964	0.780577	0.970361	0.956384	-0.257196	0.462299	0.111643	4.64624	0.542732	1.41221	0.714563	1.11822	196.88	3.35275	5.88372	0.136831	5.10871	30.3488	177.857	195.186	27.8372	222.442
43.nii.gz	0.1105	0.299805	2.701e+07	-3.2e-16	0.08723	2.62245	0.33854	0.185012	0.0541295	0.171082	0.0995973	0.238943	0.0384381	1000.19	0.729876	7.2927e+08	1	0.00451467	1	0	0	0	0	1	0	-3.2e-16	0	1	1	1	1	0	0	0	1	1	-3.2e-16	1	-3.2e-16	0	2.15249	6.55556	0.242798	1.36077	27	0	1	21.4444	21.4444
44.nii.gz	0.0764093	0.73669	1.07506e+08	0.286238	0.243844	98.1065	163.149	2.23427	3.72718	0.208179	0.0278174	163.121	0.114114	1002.36	9.72856	2902654402	0.927155	252.818	1.59736	10997.8	361.503	13.0325	13.7023	0.0422192	0.597362	0.440058	13.0325	0.941124	0.936876	0.993175	0.988555	-0.0109512	0.0749885	0.0441274	1.29868	0.842921	0.52581	0.914248	0.440058	6.68371	2.79913	18.4579	0.172504	3.07311	99.2056	9.68958	11.5514	35.4673	46.0187
45.nii.gz	0.0194803	0.696667	5.80273e+07	0.380891	0.0779808	44.3501	305.226	8.09811	14.9718	0.056981	0.0112571	305.215	0.0653621	1008.97	6.36509	1566736657	0.89843	1760.72	13.6387	323059	4896.3	87.2497	51.4073	0.576558	1.34881	0.266167	47.1438	0.947909	0.944705	0.991586	0.985962	-0.236091	0.212738	0.000551334	1.90433	0.897974	0.321991	0.944176	0.266167	34.6642	3.26359	7.24561	0.127116	5.12835	51.2105	69.8603	76.4211	33.386	108.807
46.nii.gz	0.255291	4.8754	7.53428e+07	0.676446	1.07315	35.0131	42.3053	2.26658	2.70847	0.550709	0.177793	42.1275	0.665008	1002.28	5.30134	2034254819	0.801956	31.984	1.88192	143.096	20.2589	3.82731	4.44099	-0.0708707	0.791109	1.07525	3.68883	0.829051	0.813024	0.966719	0.943066	-0.109412	0.312785	0.147225	1.41372	0.566429	1.358	0.73434	1.09234	2.06707	3.19434	11.1067	0.148089	3.85173	60.1467	1.12889	2.73333	19.5333	21.2667
47.nii.gz	0.0717916	4.39196	4.25112e+07	0.484444	1.89261	38.4725	170.511	5.73145	8.87125	0.362099	0.0717916	170.439	0.748473	1006.07	6.06557	1147802210	0.863946	675.508	3.91763	29185	898.112	32.59	30.5919	0.424799	1.19456	0.510963	26.9824	0.904098	0.890463	0.986272	0.979105	-0.165816	0.248989	0.0141912	1.67078	0.791327	0.632289	0.878674	0.510963	15.7955	2.77037	7.85714	0.187075	3.75283	36.2857	27.093	30.9048	36.9524	66.8571
48.nii.gz	0.0430533	0.6445	7.50778e+07	0.177389	0.19204	15.0323	6.53742	0.517647	0.627997	0.155084	0.0288997	6.50852	0.0962275	1000.52	3.59087	2027100044	0.948089	1.49738	1.03902	0.0262617	0.0285339	0.0352476	0.039015	0.517958	0.039015	0.188791	0.0352476	0.980492	0.980492	0.992197	0.986995	-0.00508947	0.0339102	0.039015	1.01951	0.927621	0.227806	0.960985	0.188791	0.0185656	2.7285	14.4667	0.192889	3.35893	71.1067	0.0259556	1.08	40.8133	40.8933
49.nii.gz	0.156485	3.80467	6.81659e+07	0.691205	0.220737	58.9222	1088.89	23.0301	41.1983	0.287515	0.0677342	1088.82	0.291736	1032.03	7.52366	1840478175	0.822754	18501	6.51228	1.83996e+07	92147.8	539.003	597.751	0.126839	4.61997	0.723794	536.622	0.840201	0.825758	0.993329	0.985413	-0.104881	0.250255	0.015248	3.36469	0.707304	0.918882	0.813459	0.732341	284.188	3.06941	10.1875	0.15918	3.77734	52.6562	734.937	764.844	28.1562	792
50.nii.gz	0.174973	1.76921	2.02659e+08	0.611775	0.530153	51.009	397.284	8.27648	14.3898	0.378361	0.0736945	397.21	0.283901	1009.15	6.65104	5471785030	0.855862	1763.99	18.4969	571460	8174.33	140.679	96.7301	0.410589	1.97742	0.684502	88.421	0.912967	0.907377	0.990488	0.983981	-0.139236	0.289794	0.0419509	2.33828	0.791625	0.823952	0.881969	0.709279	59.3523	2.94424	36.1759	0.181788	2.86175	170.317	69.6065	75.9447	26.0854	117.04
51.nii.gz	0.05173	0.70352	2.70689e+07	0.228538	0.245338	24.8022	27.0685	1.2625	1.95145	0.180319	0.0315633	27.0369	0.113748	1001.28	4.86633	7.30861e+08	0.928669	25.7355	1.51435	17.5757	3.19332	1.69411	2.57173	0.552928	0.514347	0.294193	1.69411	0.914276	0.901087	0.95784	0.953241	-0.0238247	0.093607	0.00411477	1.25717	0.846919	0.397062	0.897131	0.294193	1.06646	2.54102	5.51852	0.20439	3.04801	25.0741	0.891632	2.2963	24.4815	25.7778
52.nii.gz	0.354537	1.98524	5.65491e+07	0.350573	1.05063	53.8522	196.284	4.55731	6.88851	0.68772	0.248997	196.035	0.442346	1004.89	7.26409	1526824813	0.897321	669.381	1.29917	9775.89	270.602	8.29272	9.0684	0.503817	0.299166	0.294993	8.29272	0.960032	0.959888	0.997074	0.995411	-0.01206	0.0659993	0.0684011	1.14958	0.87242	0.369307	0.925686	0.294993	4.34028	2.91911	8.60714	0.153699	3.39158	50.25	26.6604	29.6607	23.3214	51.9821
53.nii.gz	0.0985936	4.98653	1.16722e+08	0.772171	0.678406	43.5205	2352.16	56.5567	104.115	0.313628	0.0985936	2352.07	0.530327	1096.96	6.22289	3151486060	0.806143	87004.4	44.3502	9.6553e+08	2.31392e+06	6490.79	7039.72	0.114551	19.9752	0.753985	6403.78	0.871689	0.86776	0.982026	0.974689	-0.0670238	0.199312	0.0269326	11.0389	0.741825	0.900001	0.853984	0.753985	3382.63	3.43693	12.8351	0.13232	5.01073	78.1959	3474.95	3623.19	25.6804	3647.87
54.nii.gz	0.188623	5.41955	1.14778e+08	0.726775	1.18571	32.0492	77.6429	3.35169	4.52279	0.669139	0.0518955	77.591	0.594087	1003.4	5.20658	3098995817	0.803786	106.632	2.50999	1111.21	87.428	9.21688	9.2587	-0.00526275	1.0398	1.05159	7.83283	0.850364	0.837493	0.975438	0.956823	-0.15978	0.366681	0.0928038	1.55744	0.639596	1.26251	0.789074	1.0362	4.61889	3.0385	18.6667	0.163743	3.80486	91.6316	3.93298	6.07895	27.4211	32.5
55.nii.gz	0.0880924	1.9415	2.06121e+08	0.25661	0.416468	157.874	265.946	2.53667	3.94461	0.214984	0.0403872	265.905	0.298711	1002.73	12.1702	5565269273	0.94251	388.931	1.5512	38061.4	784.622	18.3912	19.2539	0.0585177	0.551199	0.368203	18.3912	0.958989	0.955826	0.996156	0.993429	-0.00643319	0.0523619	0.0300083	1.2756	0.886342	0.42849	0.939713	0.368203	9.41128	2.86017	34.522	0.1684	3.05761	193.215	15.3881	17.3073	33.8195	50.1268
56.nii.gz	0.152565	1.49789	3.92623e+07	0.3431	0.286971	20.034	64.9712	3.28241	5.32508	0.305112	0.114855	64.8563	0.169406	1003.36	4.28181	1060081270	0.901381	149.25	2.32784	717.777	66.0935	10.6159	14.2989	0.311697	1.32784	0.475288	10.6159	0.883883	0.873628	0.950729	0.943772	-0.0228009	0.114754	0.00133028	1.66392	0.791197	0.602974	0.872314	0.475288	6.22871	2.76308	7.5641	0.193951	3.72913	35.1538	5.07035	7.35897	26.2308	32.5897
57.nii.gz	0.0159289	13.1267	2.43799e+08	1.16255	0.776478	34.5502	698.489	20.9013	36.4497	0.0894436	0.0121435	698.477	1.02792	1025.11	5.56666	6582559570	0.737478	8616.21	126.323	1.85408e+07	125097	1106.27	809.311	0.157316	9.23714	1.62317	694.566	0.773146	0.758386	0.973595	0.957888	-0.277905	0.641714	0.0535077	6.67688	0.540514	1.89869	0.727755	1.62354	478.896	3.55845	33.9138	0.14618	4.40339	171.095	341.428	366.948	23.431	389.379
58.nii.gz	0.0681638	1.9056	8.02025e+07	0.265146	0.193939	67.1211	49.2486	1.24913	1.84203	0.144912	0.0304092	49.2182	0.20438	1001.26	7.88845	2165467572	0.927188	31.4595	1.32557	111.042	12.8992	1.74273	1.63972	0.293579	0.231551	0.32389	1.46923	0.957292	0.95534	0.990422	0.985815	-0.0849873	0.117144	0.0472768	1.12432	0.875438	0.392331	0.931559	0.32389	0.845613	3.07011	10.675	0.133437	4.3525	74.175	1.01859	2.3125	30.875	32.1875
59.nii.gz	0.222263	4.48186	7.75538e+07	0.614997	0.91601	67.1001	1805.37	30.5082	54.9878	0.490168	0.152302	1805.21	0.570653	1052.57	8.10385	2093952275	0.837551	45964.1	32.1226	4.85604e+08	1.49442e+06	5847.05	6898.73	-0.0761233	21.1527	1.03102	5814.59	0.789712	0.778498	0.973436	0.968066	-0.0732204	0.268158	0.0496213	11.6667	0.589283	1.29722	0.749356	1.04992	3186.45	2.4566	17.2571	0.246531	1.76816	58.6286	1839.25	1887.06	20.6286	1944.4
60.nii.gz	0.0842758	0.773163	1.70383e+08	0.365047	0.177883	56.0821	203.055	3.82147	6.72119	0.156446	0.0474326	203.008	0.105705	1004.08	7.28617	4600347687	0.91912	527.344	2.08837	27460.5	832.866	28.3775	30.6283	0.127934	1.08837	0.48449	28.3775	0.933395	0.926547	0.98897	0.983626	-0.00912573	0.0715845	0.0126906	1.54419	0.849037	0.566239	0.918251	0.48449	14.7515	3.03418	25.7219	0.152201	3.69231	155.331	20.4068	23.2308	31.8639	54.0947
61.nii.gz	0.225856	4.62012	4.1273e+07	0.597455	0.810109	29.6529	2127.74	73.6914	134.225	0.394609	0.0943995	2127.65	0.665648	1135.69	5.33608	1114372298	0.824219	136969	127.162	2.23524e+08	544687	1564.76	1319.56	0.929616	3.63248	0.111278	1148.03	0.975766	0.974543	0.996047	0.995274	-0.0464722	0.0681879	0.000187128	3.15812	0.958689	0.136919	0.974359	0.111278	721.081	2.92443	6.125	0.191406	3.54688	26.375	5468.94	5710.16	22.6875	5731.84
62.nii.gz	0.204032	2.97552	9.93753e+07	0.719191	1.01974	62.7661	512.269	10.535	17.7339	0.578404	0.061044	512.208	0.503074	1012.17	7.58056	2683132639	0.824211	3306.48	4.28848	682057	8613.12	141.497	156.936	0.0886191	3.0687	0.950188	140.893	0.847232	0.832118	0.990013	0.979141	-0.0751657	0.217168	0.0338855	2.56182	0.673079	1.14909	0.812087	0.961177	74.6082	3.06644	16.3814	0.168881	3.462	79.9485	131.139	139.711	24.3196	163.031
63.nii.gz	0.417896	1.62564	2.30447e+07	-3.2e-16	0.551633	11.6744	4.41884	0.971845	0.549783	0.647317	0.316752	4.10209	0.262987	1000.97	2.86355	6.22208e+08	1	0.730521	1	0	0	0	0	1	0	-3.2e-16	0	1	1	1	1	0	0	0	1	1	-3.2e-16	1	-3.2e-16	0	2.19271	5.43478	0.236295	1.51607	23	0	1	15.1739	15.1739
64.nii.gz	0.0118585	0.993575	7.67091e+07	0.402735	0.166304	35.8616	152.603	4.38	7.82861	0.0626863	0.00896346	152.594	0.134679	1004.65	5.88154	2071144631	0.898199	550.553	2.6288	16576.1	647.202	36.2794	45.5949	0.341351	1.6288	0.458227	36.2794	0.919524	0.915222	0.974814	0.971936	-0.0161684	0.0936389	0.0366253	1.8144	0.82287	0.562807	0.89542	0.458227	20.4686	2.71384	14.6842	0.193213	2.48684	68.2632	21.5795	24.8289	22.7368	46.5658
65.nii.gz	0.0685332	1.85491	9.53858e+07	0.507461	0.228619	47.5239	270.02	6.80555	12.049	0.141828	0.0421696	269.978	0.195838	1007.34	6.4489	2575415439	0.877094	1084.68	2.96605	62085.6	1385.35	47.2178	59.812	0.0988864	1.96605	0.574932	47.2178	0.893063	0.883899	0.987416	0.975827	-0.0174258	0.107725	0.00596889	1.98303	0.790715	0.695948	0.878985	0.574932	26.7575	2.96352	15.8723	0.168855	3.47714	82.4468	43.0888	48.2234	26.1915	73.4149
66.nii.gz	0.0641348	0.955015	2.40313e+08	0.412916	0.255905	67.8736	502.668	7.81879	14.3458	0.157559	0.0228622	502.646	0.123621	1009.1	7.92654	6488440405	0.909257	2575.05	12.5042	1.8421e+06	21408.8	278.351	266.801	0.0974281	3.50357	0.555331	248.914	0.926984	0.924561	0.984611	0.979667	-0.214164	0.318157	0.0236042	2.89505	0.835524	0.647602	0.912536	0.560138	136.288	3.19756	32.8136	0.139041	4.3318	214.585	101.75	107.936	30.1864	137.123
67.nii.gz	0.0422089	1.84082	5.83439e+07	0.41599	0.37744	48.9278	1856.09	38.191	71.9579	0.202953	0.0422089	1856.05	0.269252	1069.58	6.91964	1575285572	0.886967	66157.6	13.3796	3.28105e+08	998140	3729.21	4354.79	0.260864	12.3796	0.517947	3729.21	0.892804	0.88283	0.984201	0.982499	-0.0188309	0.108853	0.0050276	7.18978	0.793214	0.639679	0.878268	0.517947	2021	2.65403	10.5686	0.207228	2.54979	45.2353	2644.4	2717.49	25.6275	2742.12
68.nii.gz	0.0473313	401.217	4.43753e+08	2.92654	34.1248	14.7337	2043.84	154.302	239.462	0.658122	0.0473313	2043.8	39.5878	1237.01	3.55319	11981324128	0.383781	197769	1481.23	2327504013	4.90816e+06	14649.9	12229	0.108399	43.55	3.10262	9995.87	0.543811	0.520602	0.958195	0.933291	-0.454175	0.933942	0.0826595	27.9019	0.237559	3.72225	0.467854	3.17715	6719.72	4.76228	62.4	0.215172	4.59838	111.297	7891.15	8890.36	14.3586	12365.7
69.nii.gz	0.0320118	0.992704	1.0187e+08	0.223736	0.401393	96.9832	941.07	10.0203	18.8091	0.164888	0.0222714	941.048	0.183485	1014.39	9.7964	2750483950	0.940822	8846.68	4.01448	1.46731e+07	83507.6	519.339	560.212	0.364141	3.01448	0.265171	519.339	0.966826	0.966743	0.992116	0.991913	-0.00615949	0.0440462	0.0348174	2.50724	0.905418	0.315837	0.949334	0.265171	269.888	3.0712	13.6263	0.137639	4.67177	93.1414	353.347	361.869	39.8283	400.697
70.nii.gz	0.0130393	0.768749	6.32792e+07	0.552472	0.128903	30.2354	58.924	2.17484	3.76957	0.0474897	0.0106656	58.9133	0.0729393	1002.21	5.10384	1708537852	0.849332	77.007	1.486	125.405	14.2533	2.31183	2.54684	0.183977	0.436004	0.556153	2.15645	0.915837	0.908058	0.98715	0.974854	-0.0465829	0.147526	0.062259	1.22185	0.78247	0.680366	0.875787	0.556153	1.21467	3.17095	8.80952	0.139834	4.4903	53.5079	2.64449	4.50794	31.7619	35.2698
71.nii.gz	0.0226217	7.50255	7.93012e+07	0.912027	0.692372	68.0777	1697.74	30.3863	54.3863	0.137796	0.00890582	1697.73	0.509691	1049.48	8.13584	2141131504	0.767747	39709.3	55.8561	1.32362e+08	407754	1427.93	1383.54	-0.0494103	6.477	0.943051	1251.22	0.809814	0.799451	0.993656	0.987181	-0.107959	0.287754	0.0588531	4.44579	0.61939	1.18751	0.769525	0.957037	702.869	3.09077	12.3889	0.172068	2.90972	55.2778	1583.35	1631.76	18.25	1649.01
72.nii.gz	0.0667998	60.8211	5.00991e+07	1.35591	2.03067	17.4991	723.782	44.1917	73.0677	0.324934	0.0646803	723.717	6.02082	1055.14	3.96595	1352674905	0.644444	22976.5	12.5795	1.07044e+07	85739.8	899.674	1085.5	-0.133073	10.3488	1.15073	904.095	0.715635	0.689571	0.971979	0.955882	-0.103617	0.334398	0.0242351	6.2623	0.49804	1.48101	0.669719	1.12875	496.294	3.19545	8.28889	0.184198	2.78222	29	910.94	1003.96	15.2667	1018.22
73.nii.gz	0.0797566	0.491765	1.1015e+08	0.149288	0.102336	56.8534	29.989	0.675656	0.962111	0.141871	0.0335441	29.9555	0.0575857	1000.68	7.39154	2974051748	0.964132	12.4571	1.20891	13.4441	3.06019	0.850156	0.973252	0.514414	0.208906	0.23749	0.850156	0.962807	0.956762	0.983236	0.980361	-0.00567328	0.0396967	0.00221472	1.10445	0.916917	0.282835	0.954655	0.23749	0.455852	2.99027	15.5091	0.140992	4.05157	106.055	0.366033	1.53636	29.6	30.1364
74.nii.gz	0.428201	1.98416	8.93715e+07	0.420063	0.495375	48.207	53.0359	2.06456	2.32256	0.72438	0.329222	52.7067	0.29563	1002.09	6.51317	2413031447	0.89168	41.178	1.43892	147.207	17.2237	2.61478	3.00618	0.256155	0.438915	0.477539	2.61478	0.923965	0.914673	0.984398	0.974388	-0.0154718	0.0942179	0.0363523	1.21946	0.812555	0.584023	0.893516	0.477539	1.40524	2.84293	16.0112	0.179902	2.60775	79.3596	1.45512	2.95506	17.809	19.764
75.nii.gz	0.165381	2.07611	4.90999e+07	0.286839	0.31022	21.3689	13.5396	1.01669	1.17656	0.325739	0.0780352	13.4616	0.212576	1001.02	4.14854	1325698195	0.920866	5.03192	1.14152	0.197382	0.125419	0.142715	0.188726	0.394193	0.141523	0.399018	0.142715	0.937106	0.933959	0.983306	0.966979	-0.0230329	0.106226	0.100221	1.07076	0.811514	0.51694	0.882078	0.399018	0.0828601	2.9161	7.53061	0.153686	3.82174	45.1224	0.0982924	1.22449	27.6122	27.8367
76.nii.gz	0.114822	0.865258	5.00688e+07	0.242292	0.452579	23.409	8.21321	0.686792	0.611327	0.338273	0.0610735	8.15214	0.178871	1000.69	4.50316	1351857412	0.9232	1.80525	1.06173	0.0350931	0.0388633	0.0531878	0.0617316	0.428347	0.0617316	0.266669	0.0531878	0.969134	0.969134	0.987654	0.979423	-0.00908519	0.0541508	0.0617316	1.03087	0.889352	0.3284	0.938268	0.266669	0.0287298	2.74863	8.52	0.1704	3.2	46.16	0.0384	1.12	30.24	30.36
77.nii.gz	0.100084	0.582455	183129244	0.0978195	0.159691	84.3759	10.1243	0.35266	0.31034	0.167011	0.0464298	10.0779	0.0732525	1000.35	8.48475	4944489587	0.978321	0.806737	1.03171	0.137344	0.0766668	0.0483127	0.0510918	0.527765	0.031714	0.135708	0.0483127	0.987373	0.986081	0.995785	0.99304	-0.00228461	0.0189783	0.0147584	1.01586	0.957669	0.157733	0.977975	0.135708	0.0248511	2.84018	28.6066	0.15632	3.2674	179.033	0.0270537	1.06011	36.377	36.4372
78.nii.gz	0.0682044	0.937111	1.47285e+08	0.176072	0.237463	70.6854	44.8761	0.958287	1.3321	0.177605	0.0252305	44.8509	0.124306	1000.97	8.2085	3976700473	0.959739	22.6622	1.29186	83.5637	11.737	1.8166	1.90195	0.151638	0.274554	0.291814	1.76429	0.960367	0.956742	0.985834	0.982497	-0.0474927	0.0807197	0.0177929	1.1392	0.901512	0.344295	0.947518	0.291814	0.929638	2.95153	23.1224	0.157296	3.51974	141.082	0.763663	1.9932	30.3197	31.3129
79.nii.gz	0.612143	267.168	113550115	3.76303	128.914	5.15507	525.923	80.2979	97.7918	10.9112	0.0947716	525.828	60.2291	1087.57	1.73131	3065853105	0.179036	15770.1	640.522	1.38307e+07	92374.6	1966.51	1235.61	0.201013	23.3761	3.19422	651.707	0.335849	0.301246	0.919422	0.849288	-0.711199	0.99222	0.0808372	20.9102	0.0998873	4.13915	0.242527	3.36052	800.53	5.02595	38.4792	0.400825	3.49957	17.1875	626.788	904.219	8.10417	1062.2
80.nii.gz	0.0473592	0.810145	2.3022e+07	0.258019	0.364102	17.1396	5.1639	0.478164	0.554222	0.0997495	0.0447507	5.11915	0.166806	1000.48	3.83295	6.21595e+08	0.916824	1.10705	1.05586	0.0179672	0.0196375	0.0409362	0.0558608	0.73694	0.0558608	0.178557	0.0409362	0.97207	0.97207	0.988828	0.98138	-0.0110319	0.0502879	0.0558608	1.02793	0.910665	0.234418	0.944139	0.178557	0.0241993	2.75708	3.86957	0.168242	3.81096	21.087	0.0415879	1.13043	24.6522	24.7826
81.nii.gz	0.0274285	4.87468	2.08962e+08	0.759178	0.424602	47.6787	1910.79	40.3199	75.6096	0.121096	0.0267199	1910.76	0.414445	1071.51	6.76459	5641973273	0.813549	65877.3	29.9077	636208529	1.82179e+06	5787.14	6231	-0.0327175	17.9678	1.09649	5749.15	0.851972	0.841146	0.977789	0.974852	-0.126224	0.345341	0.0629831	10.0444	0.655065	1.31013	0.803774	1.11033	3004.53	3.26204	25.2857	0.138932	4.3659	148.066	2631.34	2711.65	30.2527	2741.17
82.nii.gz	0.0391036	50.0755	6.78959e+07	1.46777	2.15814	24.4575	384.211	20.0824	31.5386	0.109197	0.0119331	384.199	7.52222	1022.03	4.57902	1833190582	0.620828	3984.85	53.9508	848403	12161.2	253.589	147.163	0.454726	3.62143	1.09701	115.019	0.798434	0.780813	0.983791	0.967615	-0.500977	0.658639	0.0472056	4.18146	0.583913	1.44624	0.734112	1.17898	100.188	3.78486	7.98462	0.12284	5.81917	40.3538	155.392	178.877	26.1385	220.908
83.nii.gz	0.117453	0.699233	5.14682e+07	0.2779	0.154697	48.9335	195.111	4.21648	7.5296	0.193934	0.0818036	195.029	0.0901406	1004.58	6.92022	1389641124	0.923875	729.457	2.39611	46346.4	1317.83	46.3932	53.9323	0.593738	1.39611	0.217061	46.3932	0.958649	0.957786	0.982715	0.982169	-0.00707971	0.0431107	0.013598	1.69805	0.912405	0.266085	0.950976	0.217061	25.0814	2.75038	8.96078	0.175702	2.98731	47.1176	29.228	32.4118	34.2157	65.6275
84.nii.gz	0.913583	2.81133	2.91047e+07	-3.2e-16	0.91608	5.20874	4.6427	1.80285	0.704051	1.48131	0.76634	3.87636	0.411549	1001.8	1.63559	7.85827e+08	1	0.922678	1	0	0	0	0	1	0	-3.2e-16	0	1	1	1	1	0	0	0	1	1	-3.2e-16	1	-3.2e-16	0	2.01942	7.96552	0.274673	1.07729	29	0	1	21.4828	21.4828
85.nii.gz	0.657386	456.37	7.5983e+07	4.24509	257.154	3.31239	675.584	149.575	156.21	44.2542	0.105174	675.479	110.586	1164.83	1.21045	2051540186	0.110332	35315.1	998.217	2.67107e+07	126979	2697.8	2938.62	-0.0646803	40.8166	2.78464	1113.64	0.177609	0.138384	0.885739	0.799249	-0.76117	0.991558	0.0223332	31.5387	0.0943874	3.71355	0.147824	2.82507	1409.11	4.78915	29.6071	0.528699	0.677296	6.17857	1411.36	2340.52	2.82143	2604.41
86.nii.gz	0.0844772	0.931961	1.53475e+08	0.270466	0.220836	134.257	121.123	1.50209	2.30386	0.184305	0.0349638	121.088	0.116675	1001.55	11.2941	4143832351	0.936008	99.916	1.31868	2713.83	118.011	5.535	5.80502	0.133154	0.318682	0.335337	5.535	0.964	0.961041	0.99497	0.992144	-0.00559365	0.0466191	0.0278127	1.15934	0.897246	0.389238	0.946099	0.335337	2.83501	2.89206	25.2353	0.164937	3.30719	143.209	3.9208	5.39869	35.4183	39.817
87.nii.gz	0.100588	36.2331	119226059	1.73564	5.36791	96.1309	1809.17	30.9806	49.4715	0.682701	0.0578192	1809.12	4.92681	1045.86	9.53089	3219103594	0.559296	30896	84.7394	1.04852e+08	281905	890.604	661.554	0.156707	5.23245	2.05159	616.526	0.65866	0.620777	0.997065	0.988364	-0.30911	0.720192	0.091851	4.53166	0.349333	2.55635	0.564223	2.11059	388.04	3.88595	17.5138	0.160677	6.05824	60.9633	1230.54	1279.16	23.3303	1301.49
88.nii.gz	0.12167	2.10542	8.43363e+07	0.407156	0.564512	71.2908	80.3905	1.96029	2.6963	0.324279	0.0477548	80.3427	0.339077	1002	8.17236	2277081085	0.886054	79.582	1.73167	1515.92	104.4	8.42255	9.36248	0.120847	0.687442	0.532343	8.35921	0.92402	0.918415	0.982444	0.976554	-0.179281	0.231374	0.0521434	1.35462	0.794797	0.668008	0.88586	0.558996	4.44626	3.04869	12.8571	0.153061	4.08617	74.4286	3.12188	4.71429	37.2857	41.2143
89.nii.gz	0.063395	1.53499	1.98031e+08	0.449998	0.242806	51.1373	241.503	4.82756	8.43933	0.185934	0.0292083	241.474	0.200547	1005.17	6.77534	5346842208	0.900875	684.809	4.40746	71547.8	1803.82	54.494	53.2347	0.115844	1.66782	0.618247	48.207	0.920093	0.91562	0.985866	0.978754	-0.111049	0.166489	0.0290643	1.88716	0.814701	0.718142	0.900105	0.618247	26.9322	3.07175	31.2245	0.159309	3.58215	176.571	26.9888	30.4949	30.3469	59.8418
90.nii.gz	0.15036	1.52786	2.00303e+07	0.286397	0.254388	13.6482	6.48895	0.757042	0.798642	0.288511	0.127276	6.36167	0.194767	1000.76	3.37575	540818992	0.905	1.99553	1.11026	0.0368282	0.0406724	0.0817949	0.110256	0.475058	0.110256	0.357877	0.0817949	0.944872	0.944872	0.977949	0.963248	-0.0213972	0.0990889	0.110256	1.05513	0.822179	0.468133	0.889744	0.357877	0.0480128	2.70869	3.6	0.18	3.21	18.1	0.0475	1.15	35.7	35.85
91.nii.gz	0.0633231	1.17222	5.63183e+07	0.350573	0.317243	53.4603	122.61	2.70704	4.53803	0.182634	0.0245986	122.586	0.171059	1002.84	7.22442	1520594450	0.897321	262.756	1.62194	3517.99	165.706	10.3817	12.6527	0.329212	0.621941	0.462481	10.3817	0.929645	0.928811	0.989389	0.985523	-0.0204434	0.107899	0.0989015	1.31097	0.797783	0.583139	0.879341	0.462481	5.75861	2.98625	8.03571	0.143495	3.71811	50.25	10.1059	12.25	25.6071	36.8571
92.nii.gz	0.0931004	13.1164	5.13965e+07	0.852886	0.237435	18.4954	409.073	21.4003	37.4043	0.177789	0.0807904	408.993	0.782774	1024.16	3.98237	1387705552	0.772595	5649.67	108.609	3.23085e+06	32709.8	546.971	310.584	0.372412	5.4012	0.799225	239.169	0.852001	0.845244	0.972086	0.959983	-0.295485	0.428728	0.0384449	5.191	0.708221	0.974001	0.825224	0.799225	214.389	2.99932	8.91837	0.182007	4.53561	37.8571	221.551	248	34.6735	281.673
93.nii.gz	0.107867	1.50711	7.12528e+07	0.319501	0.433588	58.6948	66.5791	1.7458	2.48172	0.322115	0.0404957	66.5386	0.234901	1001.78	7.40509	1923824366	0.917873	65.2635	1.80055	841.285	71.1333	7.17176	8.11516	-0.0160653	0.80055	0.604663	7.17176	0.885281	0.875512	0.976712	0.965086	-0.037699	0.151279	0.0828171	1.40028	0.740789	0.772709	0.831954	0.604663	3.82173	2.80276	13.0563	0.183892	2.88673	65.169	2.4638	4	24.0986	27.0986
94.nii.gz	0.262665	339.113	2.13719e+08	3.66445	224.881	3.83149	673.832	116.473	137.408	3.67745	0.0432409	673.789	106.673	1127.89	1.25711	5770411926	0.263251	25625.7	955.161	1.54152e+07	75560.8	2411.63	1333.06	0.27565	21.4491	3.59898	828.068	0.423664	0.391329	0.945949	0.888125	-0.587734	0.959717	0.0687911	24.3154	0.13952	4.41443	0.344337	3.68256	936.173	5.11899	43.0119	0.256023	4.44331	44.2262	1016.55	1591.12	12.881	1745.18
95.nii.gz	0.640882	2.00943	8.0377e+07	0.193661	0.449581	75.4345	88.4356	2.30565	2.47038	0.908389	0.538309	87.8973	0.215703	1002.35	8.56383	2170178173	0.950937	95.4996	1.56433	1544.45	100.025	7.58939	8.57446	0.431824	0.564335	0.284382	7.58939	0.949773	0.943722	0.98582	0.98242	-0.00899813	0.0556016	0.00859462	1.28217	0.887106	0.347556	0.936826	0.284382	4.04096	2.56806	18.075	0.225938	2.58438	76.075	3.60609	5.1375	19.6	23.7375
96.nii.gz	0.250325	149.07	2.30014e+07	2.34377	69.3895	3.76641	220.989	44.6043	52.7556	3.28858	0.207289	220.782	38.3002	1046.57	1.37236	6.21039e+08	0.346939	4108.81	218.483	373983	3304.91	361.27	252.169	0.160622	11.0528	1.14501	56.8074	0.403928	0.36124	0.907845	0.833776	-0.731502	0.806323	0.0255841	12.1653	0.367685	1.84223	0.448611	1.18667	153.36	3.23011	7.57143	0.360544	1.80045	7.28571	163.175	256.619	6.80952	262.429
97.nii.gz	0.106034	0.680448	30054889	0.210842	0.150991	26.4001	17.5467	0.909484	1.25419	0.190645	0.0788396	17.4679	0.0961393	1000.91	4.97533	8.11482e+08	0.935556	9.83749	1.48709	2.43569	0.897566	0.577778	1.46126	0.412665	0.487088	0.284379	0.577778	0.878228	0.853874	0.941549	0.930416	-0.0931803	0.148171	0.0180403	1.24354	0.822522	0.446742	0.876099	0.284379	0.50976	2.46571	6.4	0.213333	2.48889	28.0667	0.29	1.5	24.2667	24.7667
98.nii.gz	0.129153	6.47612	2.48099e+08	0.85179	0.495518	34.8102	729.056	19.3931	34.5825	0.275741	0.0721089	728.984	0.42137	1023.15	5.49337	6698681618	0.808791	7670.26	137.832	1.71215e+07	104718	811.678	368.975	0.296445	4.97966	1.07385	337.26	0.857606	0.846949	0.987727	0.976642	-0.32723	0.580367	0.0332426	4.84106	0.688065	1.25203	0.826346	1.07838	295.163	3.47019	31.5232	0.133009	5.06215	191.684	303.313	325.646	30.4008	355.046
99.nii.gz	0.178513	5.00117	5.81166e+07	0.768198	0.976137	18.3315	336.274	16.7197	28.8962	0.489828	0.0803111	336.194	0.778967	1018.72	4.09551	1569147212	0.799107	4076.81	50.5469	1.84447e+06	20174.7	416.376	396.904	0.245156	6.71806	0.75944	273.075	0.827666	0.814849	0.953426	0.946058	-0.215272	0.356757	0.0196497	4.99012	0.685846	0.959013	0.800427	0.75944	203.32	3.201	8.17857	0.146046	4.03954	44.75	162.706	180.018	25.9286	204.946
100.nii.gz	0.0585158	0.63886	1.49166e+08	0.205163	0.196618	42.578	13.6862	0.556372	0.703612	0.118291	0.0287048	13.6575	0.106139	1000.56	6.01714	4027489985	0.94739	3.02576	1.10963	0.876388	0.345208	0.178952	0.157887	0.0983355	0.0909849	0.301103	0.143917	0.965658	0.961198	0.987299	0.980599	-0.0393613	0.0824175	0.0324453	1.05015	0.887662	0.373601	0.940135	0.316067	0.0842099	2.83247	24.3691	0.163551	3.01914	141.161	0.0654925	1.14765	31.6309	32.1007
101.nii.gz	0.146857	2.44001	1.08814e+08	0.585385	0.635057	55.305	141.851	3.63648	5.69932	0.339885	0.0509013	141.8	0.322215	1003.76	6.88279	2937985573	0.84225	253.452	2.26199	6969.19	292.808	16.1277	17.7517	-0.0445571	1.11996	0.816609	15.6362	0.882224	0.873606	0.986205	0.973898	-0.0951136	0.225581	0.0754078	1.56613	0.710144	0.983077	0.833532	0.816609	8.46984	3.23045	14.6667	0.135802	4.7404	90.963	9.8155	12.3519	29.9259	41.2778
102.nii.gz	0.0388692	9.86823	9.5976e+07	0.9061	0.45395	68.3849	1006.8	20.9431	37.1287	0.210545	0.0302437	1006.77	0.614031	1026.98	7.85405	2591351538	0.774665	12356.4	132.935	4.96831e+07	253636	1697.57	1563.26	0.182226	10.9441	1.11513	1308.77	0.806675	0.796314	0.978466	0.966467	-0.312432	0.537761	0.0535111	7.28809	0.615298	1.349	0.766131	1.11513	815.206	3.24702	14.5165	0.159522	3.65415	70.4945	492.215	517.879	18.3626	535.242
103.nii.gz	0.0608143	1.08745	9.11397e+07	0.20906	0.312275	27.1423	13.89	0.764711	0.930055	0.224423	0.0518116	13.8382	0.176008	1000.77	4.99799	2460771601	0.93624	5.03569	1.08895	0.476057	0.258485	0.160324	0.177899	0.438134	0.0889497	0.215125	0.160324	0.97035	0.96442	0.986315	0.98221	-0.00583236	0.0386739	0.0111187	1.04447	0.917641	0.2596	0.955525	0.215125	0.0845558	2.66923	16.956	0.18633	2.79604	85.1978	0.127521	1.26374	34.8242	35.0879
104.nii.gz	0.422898	3.40432	1.30511e+08	0.334375	1.08229	105.729	58.2376	1.94861	1.70103	0.957333	0.296012	57.9415	0.571616	1001.96	9.80903	3523787433	0.897396	27.0349	1.27136	196.961	19.343	2.15538	2.36638	0.474053	0.261326	0.327423	2.14375	0.957047	0.955609	0.990912	0.986938	-0.0243988	0.0864311	0.0509793	1.13401	0.868082	0.416779	0.926698	0.346821	1.13044	2.84568	22.4308	0.172544	2.54083	116.662	0.959822	2.23846	15.0615	16.4385
105.nii.gz	0.365214	2.38524	7.50534e+07	0.569342	0.86776	68.5601	1171.86	18.8403	33.8011	0.836869	0.269077	1171.59	0.416998	1028.15	8.20651	2026442679	0.840508	19055	19.3731	3.10145e+07	144347	832.875	925.16	0.497492	4.29844	0.445123	782.528	0.91975	0.914547	0.991454	0.990178	-0.110168	0.197677	0.0632054	3.22087	0.810557	0.563476	0.881647	0.445123	439.509	2.79405	12.3803	0.17437	2.53124	59.6761	761.063	781.887	14.6338	795.521
106.nii.gz	0.0701796	304.961	8.25272e+07	2.86591	67.3734	6.3781	622.894	81.8014	113.728	2.25368	0.0163945	622.878	51.7101	1093.64	2.13169	2228235188	0.331233	25752.6	362.326	1.37696e+07	105173	2049.12	2005.82	-0.0223002	26.4252	2.86613	1283.33	0.413172	0.385654	0.916023	0.864103	-0.493432	0.939433	0.109696	18.2662	0.138822	3.64834	0.305963	2.95434	1013.74	4.40194	16.1304	0.233774	3.08675	22.8551	1021	1310.49	10.2754	1602.81
107.nii.gz	2.47806	228.704	9.80729e+08	5.47238	131.989	9.27398	758.929	99.0026	79.9756	70.0388	0.0345281	758.894	52.9572	1104.45	2.07218	26479688039	0.0415058	12005.6	485.521	7.39546e+06	54435.2	1087.97	801.775	0.148942	19.2624	5.34438	428.265	0.16681	0.107622	0.970937	0.898346	-0.48209	0.996711	0.0923475	20.2496	0.00507359	8.08091	0.0327336	6.08233	472.437	6.16837	503.087	0.62573	0.489196	33.3706	478.749	892.447	2.25373	977.2
108.nii.gz	0.0450028	5.43951	1.26249e+08	0.713619	0.945353	114.753	622.045	7.45628	12.3912	0.235977	0.0288218	622.016	0.632713	1009.03	10.5383	3408717565	0.804891	3167.32	6.74355	5.00906e+06	43071	407.651	434.494	0.0405978	3.96018	0.86564	401.89	0.882998	0.87595	0.985778	0.982429	-0.0796554	0.247438	0.0900047	3.01195	0.69511	1.06036	0.82427	0.880107	210.536	3.21247	19.0323	0.153486	3.97373	99.8065	126.014	131.484	26.6129	157.242
109.nii.gz	0.0678291	0.51203	9.61054e+07	0.166928	0.126824	74.4415	21.265	0.546505	0.715027	0.128646	0.039185	21.2258	0.0666041	1000.55	8.22996	2594847044	0.958984	5.08856	1.06799	3.13119	0.711139	0.179908	0.11414	0.71976	0.0391403	0.0987488	0.107792	0.988651	0.987387	0.996867	0.994932	-0.0784194	0.0684242	0.0101072	1.02438	0.965616	0.116735	0.982014	0.0987488	0.073512	2.82501	16.3542	0.170356	3.0829	92.0625	0.174371	1.28125	39.3333	39.6146
110.nii.gz	0.0544103	1.23505	1.108e+08	0.686945	0.176392	17.8339	67.6744	3.55374	6.13274	0.102826	0.0181666	67.6562	0.118413	1003.63	3.92497	2991600690	0.827769	152.855	5.96041	3845.6	218.324	17.0258	6.1341	0.527194	0.777089	0.731327	5.03729	0.889681	0.875864	0.978408	0.963538	-0.427478	0.530224	0.0288424	1.69764	0.754469	0.882277	0.8581	0.726987	5.78996	3.22221	15.6364	0.142149	4.20198	91.0545	5.6314	8.30909	27.9455	35.2545
111.nii.gz	0.0146476	0.863209	6.52548e+07	0.342981	0.397253	41.2468	64.0952	1.91977	3.13751	0.0892503	0.00844368	64.0868	0.191019	1001.96	6.11165	1761879110	0.910533	76.4968	1.53641	315.588	31.7498	4.0757	4.63154	0.267019	0.536407	0.439365	4.0757	0.931409	0.924982	0.982556	0.974538	-0.0115978	0.0779148	0.0261172	1.2682	0.839171	0.528074	0.911291	0.439365	2.17681	2.81428	11.4308	0.175858	3.10438	59.1846	2.69917	4.36923	34.2923	37.6615
112.nii.gz	0.0723007	18.9906	2.56332e+07	1.14007	4.10518	15.0569	2081.74	126.426	230.037	0.724895	0.0543564	2081.69	4.19255	1227.94	3.74881	6.92096e+08	0.605536	238999	33.6113	5.47681e+08	1.07373e+06	8038.24	12880.4	-0.107414	32.2363	0.743553	8063.49	0.617917	0.559976	0.962863	0.959787	-0.310341	0.492956	0.059764	17.1807	0.522921	1.22927	0.597619	0.743553	5229.65	2.69866	3.70588	0.217993	2.47059	10.2941	9553.82	10232.9	11.4706	10243.4
113.nii.gz	0.0680172	0.929278	9.52931e+07	0.231248	0.163211	90.8193	100.449	1.4888	2.40361	0.107435	0.0529745	100.396	0.100673	1001.54	9.42493	2572913643	0.938393	105.433	1.38815	1858.62	99.2958	5.82093	6.27652	0.105446	0.388149	0.402569	5.82093	0.946125	0.945425	0.992453	0.988885	-0.0146391	0.082714	0.0782737	1.19407	0.836041	0.4963	0.906269	0.402569	3.02436	2.71552	16.5579	0.174294	2.62981	89.1474	4.17795	5.69474	27.2105	31.9053
114.nii.gz	0.0554439	0.557136	6.40599e+07	0.116115	0.233158	18.6737	5.51842	0.467315	0.475813	0.19827	0.0244792	5.49394	0.103042	1000.47	3.99543	1729617050	0.969238	0.943991	1.01154	0.00842235	0.00904487	0.0106624	0.0115385	0.840157	0.0115385	0.0590136	0.0106624	0.994231	0.994231	0.997692	0.996154	-0.00140993	0.0099818	0.0115385	1.00577	0.978237	0.070552	0.988462	0.0590136	0.00555021	2.74168	11.4062	0.178223	3.19434	62.0312	0.0153809	1.04688	35.1875	35.2344
115.nii.gz	63.0585	330.307	4.667e+08	6.08304	146.431	5.29827	797.416	208.197	85.0224	202.623	0.232177	797.184	57.3173	1213.36	0.74484	12600903681	0.0171263	12500.7	1872.4	4.74253e+06	16819.7	1011.74	927.26	0.0411307	23.2727	5.03328	379.429	0.107793	0.0504857	0.968003	0.881967	-0.767907	0.999894	0.0448955	42.9573	0.00909578	6.84016	0.0155578	5.40664	484.751	6.30636	267.145	0.842729	0.104608	5.42902	500.118	2274.2	1.30284	2654.49
116.nii.gz	0.108882	0.628496	8.60603e+07	-3.2e-16	0.183455	20.3804	3.0331	0.350471	0.26539	0.199167	0.0684674	2.96464	0.0867108	1000.35	4.12101	2323628489	1	0.265344	1	0	0	0	0	1	0	-3.2e-16	0	1	1	1	1	0	0	0	1	1	-3.2e-16	1	-3.2e-16	0	2.89977	13.8837	0.161439	3.64251	86	0	1	29.5814	29.5814
117.nii.gz	0.448184	3.324	1.70579e+07	0.322757	0.829758	10.1097	9.83613	1.69915	1.38529	0.934927	0.28824	9.54789	0.405579	1001.7	2.80274	460563484	0.889273	5.0944	1.09722	0.00675154	0.00771605	0.0115741	0.0972222	0.742424	0.0972222	0.0541685	0.0115741	0.951389	0.951389	0.980556	0.967593	-0.0855373	0.0897515	0.0972222	1.04861	0.934028	0.151391	0.944444	0.0541685	0.0271991	2.53661	3.35294	0.197232	3.03114	15.1176	0.0553633	1.17647	16.7647	16.9412
118.nii.gz	0.404622	60.7787	1.19367e+08	3.30162	24.2845	44.8449	2681.93	77.3216	113.64	11.344	0.0468497	2681.88	10.3524	1132.92	6.50395	3222899051	0.14811	122890	1024.93	2758105223	3.86399e+06	6579.9	3313.03	0.0468642	13.7346	3.0957	2985.1	0.36621	0.29391	0.992933	0.980963	-0.435725	0.955912	0.222839	11.0881	0.048979	4.64179	0.111497	3.37501	2473.23	4.49168	32.7204	0.351833	1.28709	13.7742	4917.56	5173.9	4.82796	5194.61
119.nii.gz	0.0240774	169.017	4.92933e+08	3.26988	83.6924	59.559	1526.15	56.4447	71.8231	0.698625	0.00313911	1526.15	40.663	1063.29	5.91747	13309203974	0.344026	14506	276.983	4.87088e+07	195192	1444.01	1026.53	0.255084	12.2837	3.32542	860.122	0.536199	0.505301	0.992305	0.966924	-0.611212	0.983309	0.0685866	12.6815	0.218977	4.26283	0.455131	3.56364	617.634	4.95304	95.8073	0.219742	4.05031	149.995	574.073	718.734	12.6422	786.674
120.nii.gz	0.059594	5.78219	5.83068e+07	0.732228	0.805708	31.6682	56.472	2.60637	3.71951	0.24799	0.0550408	56.417	0.652253	1002.64	5.20921	1574282916	0.778835	69.6778	2.00019	397.089	33.1728	3.8635	3.13895	0.198618	0.54564	0.73975	2.56662	0.878234	0.867806	0.985137	0.967853	-0.0530436	0.200165	0.115161	1.30779	0.692676	0.932582	0.807168	0.73975	1.75061	3.06709	9.37931	0.161712	3.70036	45.1724	2.5113	4.41379	21.6897	25.1034
121.nii.gz	0.125302	0.536087	4.82374e+07	0.168661	0.194596	38.0253	2034.54	51.2251	99.1659	0.18901	0.0770817	2034.47	0.0897507	1098.15	6.08483	1302409776	0.95125	100861	20.8395	7.46372e+08	2.05557e+06	6950.48	8054.86	0.589145	19.8395	0.207988	6950.48	0.951254	0.951134	0.975627	0.975597	-0.00718718	0.0428617	2.96e-07	10.9198	0.912318	0.256854	0.951134	0.207988	3751.33	2.70772	7.45	0.18625	3.2875	38.05	4017.88	4142.2	30.85	4172.05
122.nii.gz	9.10462	370.31	1.97311e+08	5.82382	194.858	3.24031	712.8	218.578	114.224	227.508	0.150156	712.65	82.2384	1227.27	0.405756	5327402418	0.0231339	21260.4	2071	1.07259e+07	19629.4	1819.13	1726.29	0.0362315	31.5648	3.96654	704.071	0.0934606	0.0455589	0.933993	0.836261	-0.886739	0.999865	0.032705	45.032	0.0288917	5.25716	0.043217	4.17283	886.355	6.01695	107.397	0.819824	0.110716	3.03053	850.375	2806.58	1.33588	3261.73
123.nii.gz	0.0367456	3.42634	1.88227e+08	0.616745	0.554422	90.3602	516.825	7.62105	13.3095	0.154566	0.0258763	516.799	0.347672	1008.68	8.9727	5082117590	0.855135	2140.77	3.8014	1.19567e+06	13115.1	165.071	174.977	-0.0213755	2.73018	0.834218	164.82	0.889633	0.88123	0.990332	0.982801	-0.043806	0.157424	0.0388444	2.36794	0.745787	0.974721	0.859497	0.834218	85.0119	3.35948	24.2432	0.131045	5.10083	158.2	84.9024	90.7405	34.7297	124.47
124.nii.gz	0.0937499	0.716807	6.67496e+07	0.254385	0.338512	54.9538	2255.4	40.8749	78.1867	0.258036	0.0823446	2255.32	0.142953	1082.15	7.34314	1802238979	0.931671	87624.9	14.3567	8.61431e+08	2.05639e+06	5411.77	5887.15	0.519947	13.3567	0.286588	5411.77	0.94295	0.940375	0.985553	0.984881	-0.00807635	0.0527481	0.000310183	7.67836	0.892235	0.346521	0.940068	0.286588	2824.73	2.88678	9.38596	0.164666	3.3321	53.1053	3504.78	3587.37	28.6842	3615.05
125.nii.gz	0.0518621	0.373002	1.50116e+08	0.057778	0.126963	120.699	21.3687	0.386432	0.488888	0.101995	0.0325665	21.3361	0.0562227	1000.39	10.5245	4053143972	0.986756	3.27533	1.05677	3.07232	0.79897	0.217665	0.227062	0.608139	0.0567654	0.0864531	0.217665	0.988647	0.986643	0.994462	0.993693	-0.00147913	0.0121761	0.00088696	1.02838	0.972498	0.100644	0.985809	0.0864531	0.111182	2.83764	24.1067	0.160711	3.19093	148.013	0.105956	1.16	35.4533	35.6133
126.nii.gz	0.0708998	0.417666	6.90315e+07	-3.2e-16	0.0895346	39.318	3.47832	0.228002	0.201084	0.106606	0.0266711	3.45165	0.0464618	1000.23	5.70161	1863850013	1	0.204625	1	0	0	0	0	1	0	-3.2e-16	0	1	1	1	1	0	0	0	1	1	-3.2e-16	1	-3.2e-16	0	2.68525	12.4493	0.180424	2.69229	69	0	1	28.2754	28.2754
127.nii.gz	0.169847	247.5	1.71386e+07	1.69227	15.0832	5.67043	428.578	60.5691	91.2174	2.23126	0.148778	428.43	13.438	1068.91	2.11799	4.62741e+08	0.466667	17763.3	183.795	4.91305e+06	36339.9	647.782	1580.77	-0.0191831	22.4318	0.536022	195.782	0.514536	0.485757	0.881098	0.85264	-0.546399	0.601434	0.0293221	14.0795	0.568497	1.0739	0.621212	0.536022	557.137	3.10689	4.06667	0.271111	1.98222	7	703.529	865.667	8.06667	872.733
128.nii.gz	0.550686	290.122	40190807	1.34102	3.28947	8.17476	832.198	81.5553	137.276	1.21699	0.368531	831.83	4.25764	1103.59	2.61306	1085151789	0.627181	48141.4	153.478	2.35094e+07	139091	1879.45	3702.93	-0.150916	29.1444	0.815794	1466.12	0.615213	0.592728	0.919638	0.899204	-0.267672	0.441503	0.04817	16.4056	0.52122	1.25012	0.649008	0.815794	1395.6	3.20715	7.12121	0.215794	2.71258	20.697	1920.15	2208.12	11	2218.12
129.nii.gz	7.75146	138.063	1.54563e+08	4.90771	65.6291	34.5331	786.397	70.3438	50.9094	48.442	0.151721	786.246	27.485	1073.99	4.70244	4173212964	0.040098	7822.77	228.626	7.05451e+06	55379.4	734.758	771.627	0.017963	14.6399	3.98056	537.899	0.193955	0.122187	0.979537	0.926374	-0.727925	0.999037	0.0957257	15.2371	0.0211152	5.69301	0.0350738	4.32238	376.596	5.48149	79.7463	0.595121	0.610604	5.37313	313.737	526.157	2.53731	613.067
130.nii.gz	0.112674	143.428	1.98309e+08	1.91051	3.07961	31.1826	2118.82	82.0988	134.45	0.347088	0.0547299	2118.76	13.9522	1127.48	5.27458	5354333762	0.58432	100271	1717.08	2128165627	4.22589e+06	10658.4	5560.45	0.24021	21.5036	1.88916	4981.26	0.719281	0.702764	0.980634	0.966954	-0.547912	0.829961	0.0498747	17.7588	0.470861	2.29384	0.667428	1.9633	4054.72	4.11274	20.9231	0.134122	6.01775	91.1538	4000.27	4297.62	25.9231	4345.85
131.nii.gz	0.174311	2.56722	9.65793e+07	0.581418	0.581542	22.6202	58.3001	2.96522	4.29303	0.505288	0.0853239	58.2148	0.342496	1003.01	4.50569	2607640275	0.860243	94.8228	2.54407	892.644	73.6254	8.09139	6.85127	0.0927006	0.824838	0.680199	5.95293	0.892943	0.879433	0.970322	0.958318	-0.0775129	0.173018	0.0184742	1.47011	0.761082	0.812988	0.86721	0.672506	3.73566	3.16854	13.6458	0.142144	4.05556	82.5833	3.43359	5.5	27.4167	31.9167
132.nii.gz	0.158257	0.636551	5.00974e+07	0.141441	0.147798	46.0996	28.6419	0.965165	1.2751	0.260336	0.09235	28.5495	0.077155	1000.97	6.65406	1352628744	0.9608	15.9558	1.2007	14.3232	3.20938	0.871228	1.00351	0.67082	0.200702	0.171551	0.871228	0.96655	0.961403	0.983549	0.981754	-0.00583256	0.0351704	0.00160562	1.10035	0.927656	0.211692	0.95986	0.171551	0.468685	2.59609	9.32	0.1864	2.5536	48.04	0.49	1.7	28.36	29.06
133.nii.gz	0.203789	338.012	8.39444e+07	3.49982	112.947	3.87352	528.059	92.9156	119.419	7.96795	0.0757991	527.984	76.6453	1102.99	1.50901	2266498092	0.198068	22120.6	337.42	6.39099e+06	39491.8	1501.99	2018.33	-0.132896	31.1133	3.2708	978.854	0.246132	0.202162	0.878872	0.813576	-0.549751	0.971497	0.0994906	20.7923	0.0691004	4.24111	0.150488	3.31011	880.082	4.35566	27.2029	0.394245	1.0397	13.6667	880.497	1250.36	4.21739	1254.62
134.nii.gz	0.489617	168.846	5.34669e+07	3.85771	133.429	11.2671	560.347	73.0642	74.9986	23.411	0.068647	560.278	48.9569	1078.11	2.52874	1443606152	0.10586	10856.9	253.849	4.91686e+06	43492.1	901.129	892.672	-0.0776157	18.557	2.55948	527.147	0.260621	0.210213	0.950431	0.880014	-0.751538	0.986561	0.107435	15.2969	0.101954	3.5158	0.15754	2.59464	448.45	4.49706	25.1739	0.547259	0.814745	4.86957	436.541	669.435	3.13043	674.043
135.nii.gz	0.144919	1.35446	9.83461e+07	0.164134	0.330706	93.8376	105.981	1.70761	2.42509	0.28756	0.0587677	105.922	0.207396	1001.76	9.58433	2655344391	0.959808	113.383	1.58387	3847.17	195.863	10.8815	11.7161	0.205076	0.583871	0.286971	10.8815	0.96107	0.959926	0.987307	0.98587	-0.00634535	0.046505	0.0273182	1.29194	0.898303	0.340735	0.946237	0.286971	5.6494	2.74146	17.7143	0.180758	2.56476	94.0612	4.45981	5.95918	26.7551	31.7143
136.nii.gz	0.14122	0.65167	1.18216e+08	0.140899	0.220393	109.454	52.7543	0.902463	1.13683	0.277451	0.0682039	52.6861	0.096527	1000.91	10.2864	3191828473	0.966533	23.6609	1.25368	185.722	19.5441	2.20121	2.32652	0.208732	0.253679	0.257154	2.20121	0.96738	0.965514	0.989387	0.987086	-0.00529741	0.040072	0.0235945	1.12684	0.911767	0.303549	0.953604	0.257154	1.13193	3.14062	15.7458	0.133439	4.81327	114.051	0.847242	2.04237	40.6102	41.6525
137.nii.gz	0.135427	193.017	8.96737e+07	3.2609	70.9004	26.0948	1198.26	72.6053	94.6188	5.7634	0.0340465	1198.23	33.7907	1086.24	4.37704	2421188974	0.252424	29434.6	310.309	4.99168e+07	260090	2512.34	2699.76	0.101585	24.5886	3.06144	1880.26	0.346673	0.302149	0.969365	0.925666	-0.585037	0.96894	0.0949785	17.2378	0.110244	3.90243	0.248388	3.11456	1303.02	4.4778	26.4211	0.347645	2.58726	19.1842	1172.26	1402.82	7.47368	1409.29
138.nii.gz	0.0876577	0.36716	7.32461e+07	0.104419	0.0893602	70.9974	104.226	1.61139	2.81137	0.139236	0.0643753	104.162	0.0486305	1001.68	8.36594	1977645503	0.972978	146.264	1.55195	2622.87	145.916	9.67596	11.039	0.754522	0.551948	0.121133	9.67596	0.973717	0.972471	0.986874	0.986538	-0.0039169	0.0241349	6.9e-05	1.27597	0.949916	0.148731	0.972403	0.121133	5.17873	2.65339	13.3288	0.182586	2.54494	71.0274	5.40439	7.0274	27	33.0274
139.nii.gz	0.325749	5.80717	1.33172e+08	0.742631	1.3848	46.57	138.202	4.29519	5.75966	0.675455	0.162939	138.039	0.808639	1004.43	6.49287	3595641534	0.789945	269.272	1.64813	2509.04	118.239	7.04735	7.67463	0.0159881	0.566545	0.6181	6.8069	0.91239	0.906399	0.993505	0.985609	-0.0277731	0.139584	0.0876545	1.28793	0.756348	0.756857	0.861242	0.6181	3.68049	3.16985	20.2424	0.153352	3.89876	104.273	10.4607	13.1136	17.4545	29.5682
140.nii.gz	0.272658	113.458	2.99698e+07	2.50009	35.9273	6.16916	215.759	32.9284	42.0307	2.89512	0.182647	215.576	20.4063	1034.58	2.06033	8.09184e+08	0.311224	3407.61	41.8915	171936	3675.76	177.659	217.429	-0.0618819	9.35065	2.1106	109.889	0.396839	0.344431	0.922232	0.85628	-0.570989	0.895834	0.10393	6.78403	0.187147	2.88054	0.30279	2.10419	98.772	3.62095	6.57143	0.234694	3.62245	8.71429	134.79	188.393	11.7857	224.893
141.nii.gz	0.420574	41.4679	3.44791e+07	1.56997	5.63922	27.2179	1188.5	50.7122	81.6841	0.950861	0.218824	1188.28	7.38395	1072.06	5.08302	9.30935e+08	0.548889	45306	19.6681	5.30996e+07	253689	2180.98	3161.9	-0.272411	17.9578	1.46827	2190.12	0.518642	0.474845	0.971264	0.953123	-0.252436	0.567675	0.0898057	10.0186	0.325875	2.05023	0.473593	1.46827	1335.72	3.10559	7.2	0.24	2.26222	16.4667	1805.21	1922.57	10.8667	1932.43
142.nii.gz	0.126391	1.0103	9.41309e+07	0.169826	0.316484	49.2038	16.043	0.694343	0.729894	0.257872	0.0587102	15.9843	0.146939	1000.7	6.4855	2541534757	0.958126	3.56554	1.09829	1.42605	0.519172	0.223859	0.25057	0.439331	0.0982874	0.243312	0.223859	0.969892	0.966085	0.98956	0.984693	-0.00602823	0.0416198	0.024966	1.04914	0.913046	0.290838	0.952474	0.243312	0.118607	2.93554	14.1277	0.150294	3.94296	90.0638	0.104572	1.19149	35.2553	35.4468
143.nii.gz	0.0989177	0.35708	1.46384e+08	0.222262	0.101846	120.676	102.635	1.27672	2.09171	0.152561	0.0463884	102.589	0.044124	1001.32	10.6147	3952377624	0.946238	77.5176	1.64536	2665.68	146.207	9.51879	10.7014	0.203251	0.645361	0.344312	9.51879	0.946192	0.939688	0.986767	0.98208	-0.00780186	0.0559083	0.00416213	1.32268	0.882527	0.408225	0.936087	0.344312	5.05505	3.01714	21.6164	0.148058	4.06418	138.151	2.94408	4.39726	37.9589	41.3562
144.nii.gz	0.479656	148.752	5.54348e+07	2.66361	59.7638	22.9567	1731.21	95.376	137.182	2.40259	0.217566	1730.99	25.7309	1135.42	4.47693	1496738945	0.327204	89332.3	1013.66	5.82912e+08	1.5578e+06	6381.66	4739.67	0.0238709	22.8671	2.06192	3637.52	0.515798	0.482086	0.976682	0.955956	-0.53574	0.776944	0.104318	17.3765	0.263297	2.65666	0.429767	2.02995	2780.33	4.10601	10.907	0.253651	4.46295	14.0698	3566.84	3956.67	13.186	3968.86
145.nii.gz	0.206227	139.116	1.39721e+08	3.27641	39.582	11.2377	550.773	51.5727	67.7333	4.355	0.109012	550.664	24.0122	1057.24	2.94569	3772458120	0.268736	11960.2	302.82	14631233	106567	1364.44	929.124	0.139926	16.6774	3.58114	623.836	0.350248	0.302224	0.948975	0.895417	-0.527692	0.971895	0.123632	13.2597	0.0823613	4.50207	0.225279	3.68845	573.392	4.52204	39.688	0.317504	1.9255	33.592	477.144	597.968	6.488	603.984
146.nii.gz	0.0599868	0.200289	6.5016e+07	-3.2e-16	0.064873	15.0781	0.62176	0.123367	0.0616806	0.0941144	0.0377174	0.584043	0.0300802	1000.12	3.21838	1755433063	1	0.00970157	1	0	0	0	0	1	0	-3.2e-16	0	1	1	1	1	0	0	0	1	1	-3.2e-16	1	-3.2e-16	0	2.79958	10.6308	0.16355	3.39172	65	0	1	54.5692	54.5692
147.nii.gz	0.16156	0.825974	3.10411e+07	-3.2e-16	0.271941	12.69	4.36215	0.663084	0.482845	0.414282	0.123592	4.23856	0.138324	1000.66	3.23721	8.38111e+08	1	0.783052	1	0	0	0	0	1	0	-3.2e-16	0	1	1	1	1	0	0	0	1	1	-3.2e-16	1	-3.2e-16	0	2.38428	6.35484	0.204995	1.76899	31	0	1	28.7419	28.7419
148.nii.gz	0.225799	2.44141	1.98496e+08	0.66658	0.464224	174.31	2025.41	16.6298	29.8234	0.456536	0.142196	2025.27	0.268102	1027.54	12.9815	5359388307	0.847499	22293	18.8989	4.04114e+07	105671	343.434	299.505	0.249491	1.89145	0.807519	289.832	0.895618	0.886203	0.999014	0.996317	-0.184201	0.353484	0.0373197	2.36014	0.754809	0.961925	0.863624	0.827747	160.735	3.26224	27.2872	0.145145	3.8763	159.33	891.07	908.505	26.4894	966.644
149.nii.gz	0.068945	1.20437	6.72877e+07	0.445662	0.305396	29.583	53.5048	2.11293	3.40369	0.164826	0.0364253	53.4684	0.166718	1002.14	5.07005	1816768132	0.885052	63.831	1.45131	135.395	15.6143	2.40282	2.80159	0.330476	0.451313	0.459146	2.40282	0.918241	0.904357	0.984938	0.972685	-0.0169285	0.0956581	0.013858	1.22566	0.816779	0.566456	0.892689	0.459146	1.3011	2.6982	12.5821	0.187792	2.3992	59.2985	2.12564	3.85075	22.5821	25.4328
150.nii.gz	0.0375597	0.196716	4.50109e+07	-3.2e-16	0.058767	24.0715	1.12175	0.120954	0.0880379	0.0706915	0.0239012	1.09785	0.0295486	1000.12	4.42774	1215293974	1	0.0310764	1	0	0	0	0	1	0	-3.2e-16	0	1	1	1	1	0	0	0	1	1	-3.2e-16	1	-3.2e-16	0	2.78597	7.35556	0.163457	3.44889	45	0	1	45.2667	45.2667
151.nii.gz	0.588421	35.3549	7.71126e+07	1.69089	5.86354	23.8939	358.698	19.2857	27.584	1.56157	0.423758	358.274	4.67168	1020.81	4.43318	2082040090	0.542732	3118.73	18.0496	585448	10483.7	274.172	324.833	0.0375924	7.10698	1.59156	245.062	0.66284	0.630719	0.961552	0.9367	-0.197623	0.521796	0.073868	4.83873	0.414999	2.00428	0.587285	1.59156	149.751	3.5191	15.3243	0.207085	2.66691	40.1622	122.628	142.878	10.5676	152.446
152.nii.gz	0.558672	94.7195	406478123	4.04947	40.9465	129.245	1320.01	41.7198	41.9758	18.2581	0.137732	1319.87	19.6296	1045.31	9.29192	10974909322	0.11497	7503.04	93.3436	2.28876e+07	93848.4	608.663	564.808	0.0562453	10.266	4.10589	451.501	0.322083	0.25292	0.994328	0.96656	-0.405172	0.975991	0.155441	8.92253	0.0285662	6.13018	0.124554	4.65153	293.368	5.26111	150.806	0.405394	1.91346	42.7688	299.99	379.161	5.41398	464.903
153.nii.gz	0.136957	16.9709	1.24443e+08	1.52761	4.81808	55.3874	634.451	15.3534	23.0704	1.40269	0.0223205	634.429	2.68097	1018.34	7.28358	3359961506	0.563611	6082.67	9.46398	4.31425e+06	37754	383.099	416.317	-0.00754892	4.77664	1.86852	373.603	0.696773	0.661662	0.986197	0.975872	-0.233886	0.659384	0.167963	3.56921	0.335355	2.48867	0.549095	2.01376	199.854	3.62157	19.6667	0.163889	3.93639	67.6333	241.693	256.133	17.75	276.483
154.nii.gz	0.0426751	65.836	5.02468e+07	1.10836	1.01546	12.3171	269.757	21.225	35.5819	0.0855055	0.0229165	269.734	4.2184	1023.14	3.23821	1356663587	0.698785	3907.76	30.5386	600145	9991.25	345.613	415.105	-0.0760653	9.68817	1.37779	285.4	0.698542	0.687602	0.91924	0.897175	-0.224462	0.503453	0.0626997	6.22891	0.470356	1.7349	0.655703	1.39061	190.18	3.2374	8.16667	0.170139	4.70139	33.5417	151.16	177	24.2083	200.208
155.nii.gz	0.015828	23.3087	5.29051e+07	0.909413	0.106613	19.827	154.921	8.29825	14.2069	0.0461704	0.00798881	154.913	0.455838	1008.67	4.05813	1428437153	0.752219	740.019	13.1977	20042.6	693.947	55.447	45.0956	0.122982	2.7239	0.994043	32.812	0.791864	0.772685	0.967048	0.941096	-0.315146	0.486539	0.0178392	2.77113	0.601643	1.26399	0.754738	1.02572	25.1357	3.2273	7.84615	0.150888	3.94083	39.1154	27.821	34.4615	23.8462	66.5385
156.nii.gz	0.148301	0.410375	5.3027e+07	-3.2e-16	0.0909908	8.54849	0.819667	0.254601	0.0915047	0.216653	0.114097	0.70557	0.0429039	1000.25	2.23168	1431728785	1	0.0179216	1	0	0	0	0	1	0	-3.2e-16	0	1	1	1	1	0	0	0	1	1	-3.2e-16	1	-3.2e-16	0	2.8489	8.32075	0.156995	3.70666	53	0	1	32.6226	32.6226
157.nii.gz	0.11813	1.94077	1.53251e+08	0.195878	0.473312	32.3759	13.0105	0.817384	0.816526	0.331459	0.0548348	12.9557	0.301462	1000.82	4.8199	4137765601	0.948823	2.32696	1.05502	0.184592	0.106931	0.0748911	0.0819614	0.287284	0.0550179	0.232414	0.0748911	0.976982	0.975185	0.993047	0.987593	-0.00486919	0.0361271	0.0314424	1.02751	0.922438	0.27396	0.958454	0.232414	0.0392131	3.03273	21.6797	0.141698	4.02307	145.17	0.0446837	1.11111	38.8562	38.9673
158.nii.gz	0.173039	1.08745	8.37979e+07	0.187957	0.172398	78.4001	284.106	4.312	7.51715	0.258801	0.103663	284.002	0.113596	1004.8	8.7392	2262543036	0.952678	970.549	2.04432	112746	2166.79	46.5009	50.7311	0.599231	1.04432	0.196829	46.5009	0.964681	0.962035	0.991892	0.989686	-0.0047819	0.0335075	0.000466225	1.52216	0.928892	0.235251	0.961578	0.196829	24.308	2.88691	12.8554	0.154885	3.38017	79.0723	37.7974	40.8916	31.8675	71.759
159.nii.gz	0.2128	3.13696	1.20024e+08	0.564962	0.598543	44.7046	471.734	11.2363	19.6955	0.467811	0.0776399	471.656	0.323084	1012.84	6.30512	3240649191	0.868508	3247.71	37.4258	2.97304e+06	30374.6	395.658	318.43	0.0764441	4.94323	0.789409	282.903	0.87974	0.871929	0.977649	0.968194	-0.201153	0.33151	0.0150792	3.85614	0.751076	0.926585	0.862824	0.789409	178.522	3.18293	16.9145	0.144569	4.30126	101.615	129.316	138.889	34.5043	172.393
160.nii.gz	0.109812	3.13777	1.43358e+08	0.559184	0.643295	64.0953	219.912	4.48739	7.26329	0.329068	0.0713378	219.841	0.335932	1004.77	7.70953	3870665033	0.864908	568.208	2.7115	44948.2	1211.5	37.7072	39.9266	-0.0314464	1.2691	0.705242	36.252	0.912221	0.905397	0.988137	0.982349	-0.0804848	0.186369	0.0542001	1.648	0.774358	0.828938	0.876304	0.705242	19.4085	3.15695	21.9577	0.154632	4.40448	122.817	21.9076	24.9577	34.4225	58.3803
161.nii.gz	0.78299	189.84	1.57074e+08	2.12981	7.77476	10.2141	559.106	47.9497	75.363	2.52323	0.364311	558.742	11.415	1055.46	2.90364	4240994933	0.461798	15800.6	320.389	1.7165e+07	112528	1078.42	134.66	0.271396	3.77957	1.8369	107.271	0.676885	0.650216	0.991841	0.973426	-0.261842	0.629355	0.224078	6.2848	0.323328	2.41705	0.518926	1.92348	303.27	3.80654	35.0567	0.248629	1.93672	65.1135	629.016	732.738	7.58156	868.298
162.nii.gz	0.0926286	3.65804	1.00718e+07	0.468996	0.124077	8.10988	33.2323	3.53282	5.9399	0.277696	0.0892706	33.1431	0.0694752	1003.58	2.66627	2.71938e+08	0.82	98.0145	1.5	24.4688	3.375	1.875	3	0.698413	0.5	0.218546	1.875	0.928571	0.918919	0.964706	0.961538	-0.0205151	0.0762657	0.00231482	1.25	0.880208	0.30188	0.916667	0.218546	1.21875	2.17095	2.4	0.24	2.56	8.2	3.24	5.8	25.6	30.4
163.nii.gz	3.19922	272.579	2.29417e+08	5.22444	167.932	3.74723	521.168	107.871	93.6841	62.5585	0.444638	520.723	69.5481	1113.59	1.14251	6194247963	0.0458437	12710.8	665.594	3.90398e+06	27067.6	1217.79	780.389	0.218142	19.9465	4.366	372.319	0.163231	0.104254	0.944213	0.858109	-0.739085	0.999206	0.0985098	23.0676	0.0202154	5.85193	0.0413904	4.68731	499.544	5.67335	130.816	0.707115	0.249701	8.48108	506.106	992.011	1.7027	1310.18
164.nii.gz	0.0508456	12.4759	1.61157e+08	1.20878	1.88796	50.6923	1882.33	42.4913	75.1803	0.436465	0.023393	1882.31	1.54764	1069.09	6.89236	4351234849	0.692772	56168.3	389.857	8.04501e+08	2.09194e+06	6556.52	5827.01	0.0265186	20.1636	1.54606	5242.81	0.771584	0.759178	0.976899	0.968478	-0.228523	0.536605	0.104995	12.271	0.50418	1.8898	0.696938	1.59273	3095.88	3.37457	21.4965	0.152457	4.24305	97.6809	2239.9	2326.48	25.8227	2351.77
165.nii.gz	0.0713596	0.589048	4.20393e+07	-3.2e-16	0.183835	12.2801	4.46568	0.467277	0.501224	0.178199	0.0406314	4.42505	0.0787861	1000.47	3.14372	1135060925	1	0.788401	1	0	0	0	0	1	0	-3.2e-16	0	1	1	1	1	0	0	0	1	1	-3.2e-16	1	-3.2e-16	0	2.46076	9	0.214286	2.10204	42	0	1	21.7143	21.7143
166.nii.gz	0.0539601	0.706928	1.14068e+08	0.0725372	0.170038	50.4071	5.55075	0.298428	0.28559	0.122097	0.0339117	5.51684	0.0909688	1000.3	6.2291	3079838532	0.98261	0.369519	1.02198	0.0170326	0.0180495	0.0206074	0.0219808	0.604039	0.0219808	0.120117	0.0206074	0.98901	0.98901	0.995604	0.992673	-0.00253746	0.0189547	0.0219808	1.01099	0.958099	0.142097	0.978019	0.120117	0.010647	2.75356	19.614	0.172053	2.93044	112.018	0.00869498	1.02632	33.8596	33.886
167.nii.gz	0.138804	58.0361	1.90313e+08	1.57448	2.75685	14.3147	503.112	32.2698	53.5171	0.527342	0.0425593	503.069	3.86687	1036.92	3.46072	5138439206	0.63778	9631.33	177.706	10742946	76364.9	957.273	620.507	0.261356	9.86866	1.79503	440.004	0.720847	0.700994	0.960891	0.937647	-0.390821	0.754897	0.0354908	8.10017	0.482198	2.14765	0.678368	1.82602	394.445	3.67549	27.7232	0.156628	4.55412	112.887	382	434.379	22.1751	455.554
168.nii.gz	0.0673874	0.78809	9.24072e+07	0.172836	0.179764	87.4259	144.55	2.09751	3.46975	0.172711	0.0387281	144.511	0.120775	1002.21	9.23946	2494993464	0.957231	226.282	1.33135	4683.2	174.621	6.99611	7.31235	0.367387	0.331345	0.196653	6.99611	0.971632	0.967402	0.995368	0.993109	-0.00400832	0.0303865	0.0029231	1.16567	0.932816	0.231883	0.96477	0.196653	3.57711	3.34566	10.7391	0.11673	6.36909	88.0652	8.50603	10.2935	55.6739	64.9674
169.nii.gz	0.0468341	185.769	1.5045e+08	1.69843	3.28386	13.4767	1775.09	132.617	219.514	0.104746	0.0313166	1775.06	17.8424	1208.59	3.46427	4062146920	0.579414	177858	2031.25	1912020265	3.85515e+06	11910.3	7272.41	0.221473	25.3012	1.16311	5899.41	0.810481	0.801291	0.96854	0.959227	-0.213756	0.352232	0.0147114	20.2968	0.659994	1.45359	0.778732	1.24239	4795.67	3.81707	13.699	0.133	5.31511	59.6796	7114.68	7863.74	26.0485	54670
170.nii.gz	0.0952346	17.2522	7.00187e+07	0.846089	0.280109	15.395	234.324	13.5911	23.49	0.182967	0.0439599	234.28	0.641792	1014.74	3.74331	1890506178	0.780709	2320.51	40.1683	515146	7567.77	181.452	100.596	0.160039	3.32523	0.890498	71.6667	0.819778	0.800659	0.970832	0.9555	-0.179834	0.346126	0.00948305	3.4595	0.658219	1.09825	0.792251	0.890498	70.512	3.19585	10.0588	0.147924	4.01125	53.0882	90.4187	103.294	24.7941	127.088
171.nii.gz	1.03131	498.16	234747361	3.81659	195.308	3.88276	846.104	132.542	169.856	8.21185	0.445797	845.659	121.366	1151.63	1.46797	6338178746	0.183632	43605.3	2146.41	1.01619e+08	433970	5803.48	1405.64	0.59305	20.3211	3.42224	920.452	0.384718	0.348639	0.96322	0.91236	-0.629401	0.987124	0.14628	29.7927	0.0894412	4.37104	0.23466	3.61638	1802.28	4.98221	64.0395	0.361805	1.56909	32.5028	1741.19	2475.08	5.23729	3131.62
172.nii.gz	0.89249	56.9621	1.53506e+08	2.92541	22.2584	3.71523	99.8075	18.1783	18.3327	6.70536	0.280153	99.5273	12.6137	1018.43	1.35986	4144652633	0.227264	513.314	28.4126	8480.11	362.859	57.1343	31.2468	0.287277	3.68616	2.99715	17.4712	0.457619	0.396012	0.939391	0.867492	-0.40481	0.946651	0.235467	4.64709	0.0736651	4.61118	0.204953	3.57639	22.0953	4.6999	34.5135	0.233199	2.76278	33.6351	20.0805	37.7432	9.14865	103.757
173.nii.gz	0.017197	0.569349	1.03096e+08	0.553442	0.101076	31.6287	159.186	5.05547	9.14071	0.0412743	0.0062959	159.18	0.0708407	1005.36	5.4595	2783582943	0.868128	605.314	10.8412	73733	1593.42	53.9509	35.5912	0.544486	1.38123	0.470071	26.9739	0.922906	0.916744	0.980169	0.975509	-0.200654	0.281443	0.0223906	1.96149	0.836314	0.589984	0.903589	0.483957	22.3855	3.28087	13.9608	0.13687	5.09073	88.549	23.3407	27.1471	35.8824	62.0294
174.nii.gz	0.0927739	65.1357	5.8275e+07	1.23443	0.777194	9.26483	195.802	18.9478	30.7223	0.380817	0.0682552	195.733	5.94216	1020.11	2.74607	1573424619	0.678571	2370.23	36.2767	218535	4824.13	198.271	157.076	0.112281	5.48722	1.18157	116.928	0.769679	0.756878	0.939747	0.918103	-0.380604	0.557299	0.0121344	4.65456	0.584033	1.44483	0.749565	1.18157	88.8367	3.55351	8.21429	0.146684	7.63265	38	93.6582	115.214	35.5714	149.786
175.nii.gz	0.0139044	0.106415	5.90112e+07	-3.2e-16	0.0336981	25.1733	1.51363	0.094913	0.110692	0.0311024	0.00956155	1.50407	0.0152638	1000.09	4.81306	1593302516	1	0.0686399	1	0	0	0	0	1	0	-3.2e-16	0	1	1	1	1	0	0	0	1	1	-3.2e-16	1	-3.2e-16	0	2.81759	9.57627	0.16231	3.21402	59	0	1	41.0678	41.0678
176.nii.gz	0.234712	170.573	7.74123e+07	3.30198	62.045	8.19949	427.459	54.6653	67.7507	6.73449	0.0863928	427.372	33.5169	1059.21	2.39409	2090131682	0.234615	9598.2	164.596	2.23501e+06	26311.8	762.629	824.049	-0.0324306	18.5366	3.06371	460.949	0.307597	0.260857	0.922579	0.852989	-0.656546	0.984424	0.0845429	13.1517	0.0835811	4.03015	0.197656	3.18334	396.67	4.28053	22.6232	0.327872	1.16866	16.1884	384.365	517.449	4.88406	523.594
177.nii.gz	0.209887	24.5691	1.4413e+08	1.19181	0.887383	83.9521	2096.29	37.2955	64.9334	0.550778	0.111796	2096.18	1.37902	1057.02	8.64507	3891497236	0.728622	41301.3	392.816	8.31818e+08	1.82982e+06	4627.38	3563.84	0.056195	13.0848	1.26329	3221.47	0.803336	0.791476	0.988554	0.979786	-0.223096	0.47836	0.0462567	8.73763	0.607578	1.50284	0.766338	1.25902	2047.8	3.61963	18.9845	0.147167	5.1271	93.9922	1648.6	1717.02	26.1163	1742.13
178.nii.gz	0.138432	177.855	1.76277e+08	2.01699	5.49871	34.4408	1171.3	50.892	77.528	0.692065	0.0549226	1171.25	27.6171	1059.61	4.87612	4759479051	0.558035	18409.5	207.224	4.108e+07	222740	1865.48	1590.58	0.203798	13.6343	2.01307	1360.13	0.686784	0.669982	0.982042	0.95873	-0.570463	0.914116	0.0406574	11.2603	0.433285	2.39771	0.646759	2.02901	864.015	4.19129	22.6943	0.144549	6.51231	87.6115	729.969	849.293	25.2166	873.51
179.nii.gz	0.0669711	0.444711	5.93401e+07	0.336679	0.270815	56.6991	138.125	2.72042	4.76761	0.176028	0.028237	138.097	0.0992592	1002.88	7.45275	1602184032	0.902327	316.998	2.14383	11401.2	472.154	24.2183	28.2068	0.0790401	1.14383	0.548594	24.2183	0.911353	0.910029	0.981294	0.977525	-0.0233328	0.125604	0.102998	1.57191	0.757375	0.69009	0.858504	0.548594	13.1063	2.58058	12.0847	0.204826	2.58144	53.2373	12.1482	14.3729	29.3051	42.678
180.nii.gz	0.107305	0.255249	2.10081e+07	-3.2e-16	0.098852	11.1509	0.617082	0.19308	0.07006	0.155744	0.0965818	0.5205	0.041226	1000.19	2.72204	5.67219e+08	1	0.0118197	1	0	0	0	0	1	0	-3.2e-16	0	1	1	1	1	0	0	0	1	1	-3.2e-16	1	-3.2e-16	0	2.96973	3	0.142857	5.45578	21	0	1	43.1905	43.1905
181.nii.gz	0.1181	132.709	1.25423e+08	1.58106	2.09881	27.7058	1879.93	82.7839	137.39	0.300651	0.0520643	1879.88	12.7098	1131.3	5.05857	3386430297	0.620783	107409	746.341	1094468723	2.27126e+06	6028.11	3935.49	0.223827	15.3949	1.33922	3557.5	0.779606	0.765465	0.984436	0.973985	-0.435056	0.631375	0.0185028	12.0941	0.593841	1.5981	0.752169	1.3524	2490.9	4.00631	12.2041	0.124531	7.67305	60.8367	4275.07	4577.05	32.8776	13264.5
182.nii.gz	0.72086	7.76741	1.12916e+08	0.724001	1.21248	53.0692	313.524	7.93986	11.3729	1.45799	0.298862	313.225	0.732618	1008.59	6.95099	3048735893	0.799042	1319.81	5.204	290211	5321.49	118.115	127.573	-0.0350805	2.7698	0.925592	113.054	0.855279	0.849069	0.981273	0.973587	-0.12423	0.308327	0.134013	2.41268	0.641298	1.15907	0.779982	0.932899	61.4221	3.04979	17.8829	0.161107	3.10835	88.6937	52.0893	57.0811	17.6306	73.7117
183.nii.gz	1.56546	54.4277	231929644	3.58182	34.8262	2.58125	96.4803	28.8811	17.6294	30.8102	0.0874971	96.3928	14.03	1029.1	0.329446	6262100388	0.103271	443.176	44.1938	3421.04	9.56323	38.3063	29.0376	0.13665	4.13065	3.27978	11.7628	0.336119	0.251156	0.939853	0.844534	-0.350247	0.946047	0.229064	6.44229	0.02454	5.67111	0.0685162	4.04007	16.836	4.8693	90.9087	0.415108	0.882717	22.6164	17.5342	57.5297	3.63014	128.498
184.nii.gz	0.0977287	1.63095	1.10264e+08	0.298091	0.543006	46.6498	30.9651	1.19293	1.48952	0.275149	0.0473294	30.9177	0.256095	1001.2	6.20276	2977128511	0.928926	12.8951	1.19702	6.01028	1.49668	0.474176	0.409303	0.0979892	0.154288	0.399741	0.381109	0.953302	0.946335	0.993142	0.983785	-0.0474342	0.103697	0.0310708	1.08569	0.86471	0.471776	0.927965	0.399741	0.22087	3.07425	15.3636	0.139669	4.18149	102.182	0.442645	1.67273	35.7455	36.4182
185.nii.gz	0.0888617	0.49085	4.81249e+07	0.146094	0.14033	45.8592	48.9847	1.27626	2.01207	0.178203	0.0575419	48.9271	0.0582467	1001.3	6.69157	1299373050	0.959201	48.513	1.18462	74.0477	9.22985	1.42615	1.66154	0.835112	0.184615	0.0860783	1.42615	0.981538	0.979737	0.99082	0.990283	-0.00305465	0.0180106	0.000253245	1.09231	0.963333	0.106591	0.979487	0.0860783	0.771923	2.42019	11.375	0.236979	2.0625	46.0417	1.65234	3.0625	29.625	31.6875
186.nii.gz	0.0858563	0.540405	3.20314e+07	0.200622	0.239662	25.1727	5.92263	0.489895	0.440686	0.244268	0.0461135	5.87651	0.0940245	1000.49	4.74808	8.64848e+08	0.939453	1.04144	1.09444	0.0294524	0.0319012	0.0685161	0.0944444	0.560554	0.0944444	0.297927	0.0685161	0.952778	0.952778	0.981111	0.968519	-0.0189241	0.0851364	0.0944444	1.04722	0.850004	0.392372	0.905556	0.297927	0.0407401	2.7373	5.375	0.167969	2.80859	30.0625	0.0302734	1.09375	23.625	23.7188
187.nii.gz	0.120883	4.01673	1.86938e+08	0.752316	0.487699	36.0923	253.568	7.43676	12.6414	0.284256	0.065665	253.502	0.365437	1007.95	5.64127	5047334859	0.834239	1040.35	14.5672	317213	4875.31	97.3554	62.4886	0.160237	2.04542	0.865718	56.0523	0.884441	0.873979	0.984479	0.973916	-0.170269	0.334547	0.0233486	2.2726	0.74533	1.00554	0.860182	0.865718	39.961	3.29582	26.2935	0.142899	4.12618	153.5	40.5219	46.0598	28.4783	73.538
188.nii.gz	0.0617957	2.73906	9.99642e+07	0.722492	0.206964	38.0388	1942.06	55.8566	101.896	0.133198	0.0388479	1942.02	0.154487	1097.45	6.03667	2699034233	0.817971	89555.1	500.575	1296994290	2.32863e+06	5835.46	4760.4	0.349724	14.211	0.62203	4025.52	0.883831	0.879798	0.983993	0.979414	-0.198889	0.305336	0.0201702	9.69557	0.768321	0.771004	0.866007	0.640088	2648.97	3.2736	11.5542	0.139207	3.98316	67.8916	3574.87	3720.9	24.6145	14683.3
189.nii.gz	0.5841	8.70897	6.61767e+07	1.04392	1.67254	22.5137	343.591	15.1096	24.7172	1.04545	0.334117	343.257	0.998366	1016.86	4.55092	1786770227	0.693848	3563.09	45.6177	1.21537e+06	12616.1	187.873	59.3178	0.295604	1.8991	0.963698	49.1881	0.829916	0.817218	0.990474	0.980535	-0.309044	0.475214	0.157293	2.59946	0.598123	1.23083	0.732864	0.963698	61.7978	3.16408	10.75	0.167969	3.42188	44.4062	141.89	156.188	16.5625	171.75
190.nii.gz	0.571922	4.64307	7.3291e+07	0.588044	1.06173	17.9997	19.4343	1.98659	1.72235	0.934429	0.306182	19.1281	0.513699	1001.99	3.64646	1978857031	0.821355	9.18178	1.19213	1.3372	0.531349	0.318371	0.289888	0.372727	0.148862	0.362081	0.241448	0.947871	0.939672	0.985742	0.974791	-0.0590747	0.123154	0.0368162	1.08405	0.852505	0.445238	0.916843	0.352466	0.152065	2.92508	12.4795	0.170951	3.1079	59.9589	0.264965	1.58904	19.4384	20.0274
191.nii.gz	0.464029	4.84384	2.55237e+08	0.684558	1.18383	164.888	1277.38	10.4534	17.2305	0.822192	0.261889	1277.12	0.648372	1014.49	12.4318	6891390418	0.831946	8164	3.38751	2.53536e+06	20674.1	176.45	180.584	0.0456693	1.85657	0.845015	174.588	0.901035	0.892004	0.997768	0.994613	-0.107529	0.262597	0.0709717	1.945	0.728207	1.01664	0.849847	0.866456	89.2584	3.09578	39.0161	0.157323	3.20552	206.323	325.764	333.891	22.879	355.843
192.nii.gz	0.0254533	2.28613	4.68611e+07	0.301497	0.457669	41.0538	302.887	8.32666	14.9338	0.13425	0.0243933	302.863	0.288657	1009.32	6.24721	1265250291	0.915879	1997.39	3.53114	237152	4514.95	115.49	139.035	0.581806	2.53114	0.242862	115.49	0.940974	0.938576	0.980652	0.977608	-0.00971964	0.0543793	0.000207279	2.26557	0.891923	0.304492	0.93837	0.242862	63.6312	2.77191	7.73913	0.168242	2.97732	42.1304	78.509	84.9783	22.2609	106.239
193.nii.gz	0.258561	84.2305	6.12839e+07	1.62892	7.94176	6.23818	158.679	18.5409	26.364	1.12812	0.156782	158.523	13.939	1019.17	2.03365	1654664561	0.563918	1284.05	63.8554	65888.2	872.303	122.478	69.5069	0.290106	4.64405	1.50278	37.2423	0.64067	0.608674	0.946514	0.899938	-0.356576	0.631157	0.0454951	5.71836	0.412355	2.02613	0.565018	1.58089	47.9961	3.60182	10.7966	0.182993	4.17351	33.2712	49.7328	69.1525	15.7797	124.508
194.nii.gz	0.261474	151.371	1.20649e+08	2.42061	21.1835	18.8471	1075.97	63.2675	94.7733	2.11816	0.165929	1075.8	19.5675	1077.07	3.84186	3257518002	0.404216	29546.9	294.944	7.72114e+07	312317	2070.46	1536.63	0.129227	17.2351	2.54388	1196.21	0.520019	0.489372	0.976226	0.941231	-0.443625	0.873398	0.107981	12.2688	0.215088	3.22024	0.418899	2.60355	901.774	4.26195	21.6731	0.208395	4.45229	42.0385	1179.84	1357.44	14.0385	1370.88
195.nii.gz	0.28183	32.2149	5.53284e+07	2.16433	23.8566	4.45851	63.8229	12.1041	12.5742	4.11402	0.14516	63.6778	8.01997	1012.23	1.50099	1493866774	0.324417	245.201	13.065	2009.09	111.894	23.5636	15.401	0.153479	2.66591	2.22368	7.73994	0.520031	0.459435	0.929464	0.855231	-0.353625	0.83033	0.200505	3.2221	0.159598	3.18335	0.304591	2.44461	9.74117	3.90692	11.037	0.20439	3.4321	17.5185	9.52846	19.0926	11.7778	44.2778
196.nii.gz	0.122528	0.870809	4.70423e+07	-3.2e-16	0.336666	19.7266	3.00693	0.449747	0.287699	0.293091	0.0824316	2.9245	0.165495	1000.45	3.62916	1270141991	1	0.216677	1	0	0	0	0	1	0	-3.2e-16	0	1	1	1	1	0	0	0	1	1	-3.2e-16	1	-3.2e-16	0	2.07275	12.7021	0.270258	1.38524	47	0	1	30.3617	30.3617
197.nii.gz	0.228954	1.95885	2.00412e+07	0.286397	0.610487	10.4876	6.24779	1.02793	0.834529	0.537377	0.219676	6.02812	0.312389	1001.03	2.83298	5.41112e+08	0.905	1.91794	1.10417	0.0172526	0.0078125	0.0572917	0.104167	0.68254	0.104167	0.234273	0.0572917	0.947917	0.947917	0.979167	0.965278	-0.0291408	0.0964134	0.104167	1.05208	0.861979	0.33844	0.895833	0.234273	0.0403646	2.28418	4.9	0.245	2.09	18.1	0.0475	1.15	17.3	17.45
198.nii.gz	0.30075	1405.09	4.32696e+08	4.85622	318.019	5.29704	1891.14	332.247	416.884	45.0626	0.0291109	1891.11	207.136	1449.3	1.90941	11682782585	0.088604	325583	5886.37	3329122685	6.48312e+06	28482	24663.8	0.0654481	97.0236	4.75148	15020	0.166169	0.130258	0.897047	0.839872	-0.618795	0.9968	0.0533185	69.1643	0.0234207	5.884	0.0855796	4.88332	13286.4	5.71988	120.806	0.586436	1.15289	18.2524	13024.9	17519.1	3.38835	53842.9
199.nii.gz	0.116597	0.840427	7.20606e+07	-3.2e-16	0.275118	13.9735	3.28686	0.420604	0.34451	0.218033	0.0680875	3.21877	0.122382	1000.42	3.26072	1945636326	1	0.346756	1	0	0	0	0	1	0	-3.2e-16	0	1	1	1	1	0	0	0	1	1	-3.2e-16	1	-3.2e-16	0	2.77508	11.6944	0.162423	2.97222	72	0	1	33.2222	33.2222
200.nii.gz	0.0526626	0.612633	3.76523e+07	0.191433	0.253179	32.0302	1153.12	34.156	65.8213	0.179812	0.0469884	1153.07	0.101888	1052.34	5.57047	1016611878	0.942907	37941.7	28.7179	8.01677e+07	266357	3901.94	6375.13	0.540016	27.7179	0.314914	3901.94	0.880009	0.879489	0.940005	0.939874	-0.0305446	0.110404	2.28e-06	14.859	0.829103	0.435427	0.879487	0.314914	2569.27	2.54248	6.88235	0.202422	2.35986	32.0588	1510.12	1570.41	21.8235	1591.24
201.nii.gz	0.0496973	17.8695	1.51515e+08	1.09832	0.45372	38.1187	645.204	19.2402	33.5276	0.121407	0.0272411	645.177	0.755587	1022.22	5.61841	4090893327	0.733936	6077.52	52.5558	7.07952e+06	56868	636.061	577.67	0.0556873	7.35303	1.28532	491.447	0.80597	0.797696	0.978941	0.962972	-0.251513	0.528168	0.066245	5.34756	0.592449	1.54317	0.759855	1.30383	303.433	3.59675	19.7862	0.136457	6.10112	106.421	240.649	263.097	29.6069	291.952
202.nii.gz	0.165356	1.45164	3.94197e+07	0.172037	0.214825	36.9943	176.332	4.98141	8.78722	0.247575	0.144892	176.187	0.173759	1005.37	5.99811	1064330942	0.950033	772.996	1.69683	14933.3	477.726	20.2939	24.3891	0.835276	0.696833	0.0803604	20.2939	0.980644	0.980107	0.990326	0.990185	-0.00315137	0.0175762	1.63e-05	1.34842	0.965196	0.10027	0.98009	0.0803604	11.1707	2.72775	7.10256	0.182117	2.98225	37.0513	30.6049	34.2051	25	58.2051
203.nii.gz	0.0190949	1.34888	8.35013e+07	0.29926	0.206455	75.0034	1723.86	22.9179	44.1802	0.0889875	0.0129886	1723.84	0.142305	1041.36	8.60223	2254533795	0.924102	38070.8	15.549	4.3505e+08	1.35342e+06	4610.73	4979.4	0.121472	14.549	0.444297	4610.73	0.930795	0.9267	0.979021	0.978777	-0.0107996	0.0756418	0.0222225	8.27449	0.84009	0.530943	0.913354	0.444297	2397.53	3.00503	12.4545	0.161747	4.06072	71.1558	1516.59	1546.91	31.1818	1577.09
204.nii.gz	0.80619	319.761	1.94112e+08	4.88986	232.292	4.81254	788.924	124.192	121.325	59.2836	0.0892127	788.835	90.8916	1133.8	1.33328	5241034201	0.094338	21704.3	770.319	1.85422e+07	98652.9	2008.95	1550.4	0.130932	27.9205	4.16115	734.617	0.202496	0.159067	0.949635	0.866456	-0.692063	0.997417	0.0494943	25.3962	0.0370566	5.27232	0.107829	4.30438	889.837	5.66963	74.5894	0.49397	0.998114	14.245	864.432	1508.11	3.50331	1624.54
205.nii.gz	0.0638769	21.5023	169541704	1.05475	0.929969	47.0655	748.352	19.3456	33.0575	0.269769	0.019184	748.333	1.11372	1023.01	6.37114	4577626009	0.758878	7488.34	55.2325	8.5116e+06	60347.6	533.126	397.738	0.167872	5.61678	1.43439	354.732	0.784809	0.765139	0.988043	0.973292	-0.207965	0.489879	0.0288474	4.35274	0.568835	1.71336	0.744364	1.45539	232.716	3.61028	20.9012	0.12902	5.06036	122.938	297.107	319.29	27.1852	346.772
206.nii.gz	0.464922	6.02979	7.54822e+07	0.739238	1.98056	53.4822	65.0529	3.17939	3.2076	1.21664	0.287401	64.7655	0.899677	1003.21	6.80453	2038019576	0.759289	60.5361	1.77264	546.718	46.9025	5.01132	6.01342	0.0125398	0.753405	0.820933	5.01986	0.836255	0.821347	0.982333	0.963086	-0.0982454	0.293129	0.163526	1.38311	0.611378	1.11869	0.725892	0.838176	2.75618	3.02738	12.8667	0.171556	2.75662	56.9467	2.38222	4.16	15.0533	18.4533
207.nii.gz	12.9128	58.0313	1.74096e+08	3.63301	21.0152	73.9156	361.133	32.9999	16.1937	27.5663	0.205215	360.928	9.30059	1033.48	7.14065	4700586503	0.0975197	983.631	52.6507	328072	4849.92	98.3838	88.6136	0.060733	4.44838	2.94189	67.4562	0.340821	0.249783	0.989131	0.949254	-0.458575	0.974462	0.246959	7.05401	0.0317398	5.193	0.0691691	3.5965	46.7493	4.4623	80.6564	0.494825	0.418382	15.8957	39.4404	90.0859	2.49693	144.834
208.nii.gz	0.0690763	0.624412	3.4036e+07	0.191433	0.163012	24.0558	7.83766	0.528614	0.642259	0.135333	0.0326121	7.80505	0.0931804	1000.53	4.57147	9.18973e+08	0.942907	1.87387	1.11493	0.0411531	0.0412226	0.0822731	0.114927	0.39396	0.114927	0.372172	0.0822731	0.942537	0.942537	0.977015	0.961691	-0.0240079	0.103486	0.114927	1.05746	0.819127	0.487099	0.885073	0.372172	0.0493	2.92788	4.94118	0.145329	3.79239	32.0588	0.0285467	1.08824	30.5882	30.6765
209.nii.gz	0.109714	1.89021	106304092	0.674661	0.317967	31.8575	171.277	5.93315	10.1357	0.288009	0.0565692	171.22	0.190075	1006.19	5.13031	2870210484	0.836916	518.426	6.52942	28189.1	863.396	33.8739	22.9442	0.210209	1.29154	0.723115	20.2338	0.882357	0.867147	0.987426	0.974405	-0.173877	0.283058	0.00978266	1.8296	0.749697	0.880375	0.859129	0.739504	14.2045	3.12928	17.1524	0.163356	3.74912	87.8762	20.0432	24.3143	28.181	51.4952
210.nii.gz	0.0839278	0.488205	2.90146e+07	-3.2e-16	0.135721	5.59217	0.850314	0.251664	0.141167	0.194375	0.0433587	0.806955	0.0672967	1000.25	1.87295	783394188	1	0.041945	1	0	0	0	0	1	0	-3.2e-16	0	1	1	1	1	0	0	0	1	1	-3.2e-16	1	-3.2e-16	0	2.44717	5.82759	0.200951	3.13199	29	0	1	34.7241	34.7241
211.nii.gz	0.0478031	0.943957	4.51066e+07	0.357429	0.206817	35.0268	2012.37	54.823	105.813	0.11833	0.0417177	2012.33	0.141887	1104.13	5.83321	1217877963	0.896275	106446	34.5267	8.14835e+08	1.90499e+06	9434.43	13462.6	0.321314	33.5267	0.417137	9434.43	0.897991	0.897785	0.95845	0.958305	-0.024565	0.109249	0.037821	17.7633	0.809018	0.538263	0.878874	0.417137	5724.24	2.90404	5.86486	0.15851	3.9664	33.1622	4249.07	4390.49	39	4428.49
212.nii.gz	0.15536	189.534	221996158	1.6299	2.51935	11.5555	2007.82	161.88	274.465	0.404922	0.0877236	2007.73	16.4598	1272.95	3.23192	5993896266	0.594225	270444	7614.41	7433040035	1.15452e+07	30919.7	11562.1	0.178842	32.6465	1.73482	10236.1	0.731483	0.717964	0.962963	0.955311	-0.41473	0.722722	0.0837007	37.0196	0.436058	2.23216	0.63179	1.90288	10620.5	3.88783	20.6642	0.150834	4.38489	81.4088	10796.6	11897.6	22.8686	226604
213.nii.gz	0.125516	2.2434	1.52704e+08	0.369371	0.35069	87.4481	364.159	5.04297	8.53858	0.31369	0.0753905	364.084	0.258988	1005.63	8.9858	4123019515	0.910004	1176.22	4.03681	354600	5489.74	93.5751	93.158	0.00431378	1.68519	0.531367	88.7852	0.934959	0.93168	0.990058	0.986344	-0.100595	0.183394	0.0432962	1.87548	0.830534	0.622617	0.90875	0.531367	46.6833	3.22151	20.4967	0.13574	5.11828	137.411	46.2242	49.7616	43.1325	91.894
214.nii.gz	0.510306	6.27326	3.427e+07	0.885067	2.44731	15.2646	40.1733	3.93241	4.24283	1.18815	0.439569	39.7337	1.09572	1003.96	3.54157	9.2529e+08	0.733564	61.3484	3.43111	177.061	15.3222	1.72773	1.09778	0.338172	0.431111	0.39267	0.157358	0.867778	0.851111	0.987696	0.962444	-0.216163	0.266014	0.110123	1.48222	0.769395	0.601558	0.841111	0.39267	0.706377	2.84808	6.64706	0.195502	2.12111	24.9412	2.54412	4.79412	12.5882	16.3824
215.nii.gz	0.455922	14.8348	1.04653e+08	1.33676	3.29055	42.4817	1008.01	31.322	52.8424	1.49593	0.320624	1007.69	1.81263	1038.7	5.87829	2825627604	0.65246	15270.6	79.0114	2.65882e+07	128730	875.421	763.598	0.0992613	7.4816	1.20835	634.164	0.796359	0.787156	0.987976	0.974058	-0.177194	0.439706	0.122293	5.27094	0.561375	1.50124	0.72271	1.22395	409.755	3.4465	16.0103	0.165055	3.91774	63.2887	607.637	655.918	18.5464	673.464
216.nii.gz	0.284498	70.2018	3.66603e+08	2.81745	25.9851	8.50682	188.315	21.3391	25.966	2.86508	0.167016	188.148	14.6069	1021.99	2.32715	9898284955	0.348739	1319.89	26.3792	61025.4	1711.66	102.833	93.2217	0.0429173	5.6427	3.37266	60.3053	0.49875	0.448213	0.952167	0.893253	-0.31432	0.878992	0.112217	4.83791	0.156104	4.47358	0.375816	3.56851	49.0136	4.52592	78.6923	0.224195	4.60137	122.407	51.398	75.4387	14.1567	95.5014
217.nii.gz	0.559743	628.138	2.30698e+08	4.74283	221.297	7.14144	1442.89	199.396	217.398	67.758	0.166954	1442.73	127.912	1236.04	2.06397	6228838621	0.0864436	89249.8	2100.4	223292831	717392	7137.22	6229.78	0.0822826	50.7756	3.97316	3376.26	0.178574	0.142827	0.944249	0.872792	-0.732002	0.998228	0.0638827	42.5207	0.0332037	5.25692	0.0814117	4.30892	3341.75	5.4176	91.702	0.607298	0.497259	13.053	3558.94	5188.74	4.96026	20081.3
218.nii.gz	0.0391303	80.6465	4.00816e+08	1.67317	1.90608	32.7623	666.273	22.2578	35.981	0.140974	0.013644	666.259	6.8934	1024.33	4.61104	10822020387	0.65149	4244.35	87.1599	3.26492e+06	30412.9	472.324	286.304	0.206602	6.69849	2.25733	238.715	0.705554	0.683896	0.987501	0.960969	-0.405833	0.825957	0.0403056	6.15497	0.43927	2.71423	0.657278	2.34421	189.657	3.99676	51.8639	0.135769	5.19002	248.869	166.648	194.555	23.4869	221.283
219.nii.gz	0.128635	0.535226	1.06201e+08	0.230661	0.145917	91.788	52.2894	0.934104	1.33232	0.181955	0.0856849	52.2038	0.0790368	1000.95	9.31587	2867425899	0.944464	26.7612	1.05232	27.5409	2.90776	0.340483	0.359735	0.7611	0.0523218	0.107814	0.340483	0.988589	0.987891	0.998282	0.996875	-0.0021436	0.0164767	0.0133015	1.02616	0.964045	0.12683	0.980984	0.107814	0.175055	3.03094	14.9623	0.141153	3.83161	100.113	0.975525	2.23585	30.1698	31.4057
220.nii.gz	0.101368	1.21962	9.24778e+07	0.323236	0.262611	79.7726	136.583	2.48835	3.9934	0.233604	0.0711936	136.512	0.154595	1002.59	8.68103	2496899316	0.915643	210.068	1.73771	7439.09	290.588	12.6003	13.1125	0.126361	0.620299	0.383253	12.1882	0.944597	0.936823	0.990976	0.986628	-0.0387453	0.0963776	0.0107138	1.3142	0.865739	0.455094	0.928159	0.383253	6.42821	3.21357	12.2609	0.13327	5.06238	84.2391	8.12949	10.0652	44.2609	53.3261
221.nii.gz	0.390315	3.07823	5.52612e+07	0.391853	0.943455	25.0559	36.8748	2.35377	2.61875	0.785796	0.313652	36.5612	0.501807	1002.37	4.70402	1492051651	0.894876	35.5111	1.30621	29.3505	5.3021	1.30859	1.58136	0.577725	0.306213	0.295547	1.30859	0.94354	0.934399	0.983778	0.976225	-0.0117181	0.0652207	0.00911721	1.15311	0.875582	0.368666	0.926881	0.295547	0.722487	2.95696	8.78182	0.159669	3.32364	49.2182	1.35339	2.92727	20.9636	22.8909
222.nii.gz	0.0554864	43.0013	4.1409e+07	1.70678	8.35892	14.1902	185.97	16.621	23.3446	0.363057	0.0396943	185.93	7.39505	1017.46	3.44841	1118041675	0.50375	1705.43	13.9785	120869	2472.08	78.6548	66.5351	0.0625292	3.46106	1.71811	50.3419	0.622296	0.576998	0.972259	0.935207	-0.386831	0.761776	0.117849	3.16364	0.294507	2.41512	0.492041	1.91765	36.2975	3.73418	6.4	0.16	8.7375	20.15	67.64	84.45	36.3	363.5
223.nii.gz	0.0980503	272.52	2.05875e+08	2.49063	42.5698	19.4609	2032.14	130.64	196.559	0.497367	0.0448509	2032.1	49.7484	1199.87	4.16893	5558619677	0.464032	161336	3018.85	3903188485	6.33331e+06	14517.8	6234.6	0.212253	25.6721	2.26986	5404.73	0.637583	0.618853	0.978	0.957727	-0.597524	0.902644	0.0414357	24.5603	0.364617	2.75734	0.585264	2.33616	5188.1	4.39144	22.4126	0.156731	5.87872	66.3566	6439.21	7162.93	22.2727	21134.2
224.nii.gz	0.676714	11.4416	6.05341e+07	1.03192	1.46535	27.6282	272.806	12.0379	18.6517	1.15804	0.459191	272.346	1.43645	1012.92	4.88339	1634421545	0.721919	1781.45	5.62919	141341	3160.38	110.612	143.585	0.152392	3.87971	0.862211	109.312	0.820995	0.805867	0.971561	0.955945	-0.10447	0.270731	0.0231584	2.9814	0.669448	1.0717	0.790512	0.842946	63.5492	3.54344	8.45763	0.14335	4.90147	42.5932	70.2741	80	18.9322	97.9322
225.nii.gz	0.0947299	9.86164	3.75632e+07	1.18563	3.51036	30.9027	151.49	7.27707	10.1639	0.766011	0.0947299	151.396	1.69264	1007.58	5.3219	1014207160	0.628926	615.285	8.50879	37408.8	1343.7	74.6275	83.002	0.0231969	3.31313	0.986722	63.1535	0.765015	0.740569	0.953127	0.93839	-0.409269	0.597353	0.0852368	2.83315	0.519967	1.38909	0.660806	1.0076	39.4074	3.43579	5.43243	0.146822	3.88313	23.2703	24.1695	29.0811	18.4054	47.6216
226.nii.gz	0.122633	5.11022	3.73142e+07	0.775259	1.24313	30.9049	1257.36	41.3604	74.1942	0.491098	0.0345391	1257.32	0.646893	1063.36	5.46259	1007483813	0.775941	46302.3	9.70166	6.63272e+07	296184	1594.71	1846.27	-0.011126	8.70166	0.610831	1594.71	0.75553	0.737751	0.98533	0.980107	-0.189478	0.304209	0.134985	5.35083	0.64639	0.942277	0.745477	0.610831	860.245	3.06678	5.60606	0.169881	3.29477	25.6061	1847.23	1929.88	18.5758	1947.45
227.nii.gz	0.045436	0.912973	3.00181e+07	-3.2e-16	0.171945	10.3857	2.07894	0.301492	0.28588	0.125409	0.0336462	2.0453	0.133275	1000.3	2.67977	8.10489e+08	1	0.185657	1	0	0	0	0	1	0	-3.2e-16	0	1	1	1	1	0	0	0	1	1	-3.2e-16	1	-3.2e-16	0	2.59076	5.46667	0.182222	2.64889	30	0	1	33.2667	33.2667
228.nii.gz	0.164148	217.239	1.554e+08	4.27609	109.068	8.37514	533.773	75.1857	80.5971	24.7811	0.0325418	533.74	48.9497	1080.94	2.22024	4195801880	0.136752	12397.3	407.775	6.57816e+06	56508.6	1186.34	800.878	0.23224	18.1856	4.01166	447.128	0.243251	0.189933	0.94904	0.875066	-0.665082	0.996567	0.0915242	17.3894	0.0395028	5.18527	0.12945	4.20655	496.803	5.19188	65.6316	0.493471	1.55419	18.188	492.495	735.902	4.5188	765.722
229.nii.gz	0.67744	11.4054	8.98696e+07	1.23741	3.38291	15.4566	53.9773	4.83015	5.40209	1.26617	0.47387	53.5035	1.86659	1004.87	3.47616	2426479995	0.63035	87.4892	2.93179	247.355	31.3905	7.08279	8.99077	-0.0623199	1.4444	1.4941	6.4326	0.733326	0.699924	0.950374	0.913089	-0.142384	0.463715	0.132346	1.81011	0.409767	2.00219	0.594717	1.58534	4.01839	3.29084	16.7978	0.188739	2.64916	56.1011	3.38821	6.19101	14.3933	20.8652
230.nii.gz	0.440281	48.3275	3.46485e+08	3.20593	33.5117	3.95943	98.2846	19.816	17.8549	11.1251	0.115828	98.1688	13.3481	1020.05	1.20524	9355081703	0.182462	469.371	24.8226	6105.43	248.178	44.0515	31.2121	0.177169	3.69267	3.23553	17.1968	0.425325	0.354765	0.94187	0.866022	-0.296331	0.909083	0.242833	4.6064	0.0496008	5.32241	0.170844	3.92753	18.8159	4.72861	92.7177	0.278432	2.28869	60.7598	17.9478	38.5916	7.45646	88.6276
231.nii.gz	0.543203	1.15695	3.11056e+07	0.205593	0.298894	28.2944	27.2061	1.69107	1.75635	0.709335	0.348188	26.8579	0.150185	1001.7	5.19118	8.39852e+08	0.937565	21.9828	1.17308	11.066	2.5006	0.728365	0.865385	0.750427	0.173077	0.139158	0.728365	0.971154	0.966716	0.985813	0.984266	-0.00537852	0.0305019	0.00138462	1.08654	0.93899	0.173774	0.965385	0.139158	0.398438	1.92748	9.3871	0.30281	1.33403	29.0645	0.780437	2.12903	30.3548	31.4839
232.nii.gz	4.39846	1339.33	2.31671e+08	5.0628	424.16	3.07103	1339.33	360.269	376.129	116.29	0.016	1339.32	392.487	1438.23	1.26696	6255124455	0.049426	218161	6824.95	1006054385	1.98667e+06	19699.4	18276.6	0.047946	95.6932	4.22552	8757.71	0.115965	0.0846172	0.848285	0.784069	-0.752456	0.999088	0.0532979	79.6856	0.027534	5.33193	0.055691	4.36737	9494	5.62867	71.0357	0.634247	0.662946	5.53571	8704.2	13957.9	2.55357	57569.2
233.nii.gz	0.302001	2.09353	3.40835e+07	0.430552	0.699612	9.64645	8.24039	1.22618	1.10464	0.488981	0.22225	8.01814	0.356527	1001.23	2.73468	9.20256e+08	0.8391	3.18664	1.20201	0.0523127	0.0472273	0.131791	0.202015	0.184648	0.202015	0.564109	0.131791	0.898993	0.898993	0.959597	0.932662	-0.0473059	0.18406	0.202015	1.10101	0.701306	0.766124	0.797985	0.564109	0.0834514	2.63635	7.17647	0.211073	2.64706	28.5294	0.0804498	1.26471	18.6471	18.9118
234.nii.gz	147.356	346.541	3.62108e+08	5.70645	86.143	13.473	937.128	253.174	67.3044	246.45	0.455059	936.672	38.1008	1257.48	2.12289	9776923355	0.0233596	10813.6	2565.58	5.3262e+06	25530.8	854.634	419.239	0.315026	14.1942	4.45261	214.247	0.16151	0.0891865	0.989098	0.934055	-0.745029	0.999744	0.0927095	49.4551	0.011907	6.49355	0.0225696	5.15924	318.468	6.06512	159.079	0.694666	0.195458	5.34934	433.073	3046.11	1.63755	4378.4
235.nii.gz	0.448778	149.701	3.9475e+08	2.83322	21.5504	10.2711	525.091	41.8029	58.5529	2.62472	0.203647	524.887	23.1781	1045.7	2.74636	10658243950	0.371475	8136.49	184.95	4.16406e+06	42899.9	738.402	328.778	0.334946	8.24689	3.10242	254.944	0.53375	0.492899	0.978278	0.941293	-0.484738	0.951446	0.130057	8.65372	0.184883	4.05393	0.40786	3.3602	266.795	4.46671	82.4848	0.22849	2.83812	134.102	323.427	404.377	9.60388	493.723
236.nii.gz	13.0369	1278.64	3.23924e+08	4.03521	1182.57	1.23145	1278.64	723.214	520.472	883.901	1.44514	1277.19	483.924	1808.86	-0.20149	8745943987	0.183757	302491	21376.4	1282253256	-348964	25013.6	22120	0.0618904	110.129	3.64391	9504.89	0.230125	0.21254	0.804516	0.753186	-0.639794	0.989543	0.0159554	142.423	0.0749622	4.4872	0.195064	3.68393	11783.4	5.14089	37.2626	0.37639	2.21202	18.1919	12074.9	33114.6	6.25253	369401
237.nii.gz	0.312015	238.611	1.27035e+08	2.76125	55.4184	20.3422	1733.32	110.276	159.249	1.84032	0.142313	1733.18	50.7579	1150.34	4.089	3429937212	0.384332	90566	642.472	1.50103e+08	597269	5374.91	6653.61	-0.0849768	43.0045	2.72148	4295.32	0.367188	0.335612	0.959137	0.911489	-0.522286	0.913003	0.0690554	27.3685	0.153774	3.45269	0.304807	2.72834	3007.13	3.9983	28.2083	0.293837	1.32248	36.8958	3611.1	4126.77	5.75	4221.71
238.nii.gz	6.87172	162.09	2.64971e+07	3.72945	60.881	6.61331	348.324	70.1114	59.0641	32.4056	2.36068	345.963	26.4588	1073.33	2.03127	7.15421e+08	0.0850662	6907.59	129.215	229949	3753.91	188.807	384.528	-0.526784	14.2231	1.38399	125.578	0.135738	0.0583948	0.941468	0.8483	-0.848981	0.967886	0.0661892	12.2949	0.235857	2.41283	0.240064	1.40322	143.334	3.84922	19.3478	0.84121	0.0793951	1.95652	277.728	488.609	1.26087	495.13
239.nii.gz	0.554981	2.39655	7.61913e+07	0.175565	0.951811	10.8734	6.45234	1.25692	0.736284	0.850953	0.345843	6.1065	0.424462	1001.26	2.58339	2057163965	0.948753	1.13687	1.04014	0.0249633	0.0275286	0.0355649	0.0401374	0.594099	0.0401374	0.182548	0.0355649	0.979931	0.979931	0.991973	0.986621	-0.00553323	0.0350251	0.0401374	1.02007	0.926584	0.222685	0.959863	0.182548	0.0189256	3.02421	10.9474	0.144044	4.13089	72.1053	0.0256233	1.07895	29.3947	29.4737
240.nii.gz	3.15644	217.899	2.45894e+08	5.17494	158.793	1.77797	280.748	94.8137	72.7716	73.3903	0.199407	280.548	60.4583	1097.89	0.439609	6639130112	0.0411861	6744.22	456.553	793496	5060.01	577.607	482.282	0.0889988	17.1737	4.44578	180.658	0.158723	0.0995511	0.890235	0.79347	-0.700831	0.999144	0.0877463	20.5829	0.0164401	6.07874	0.0405611	4.8296	264.972	5.65533	135.098	0.662245	0.283064	8.40196	269.818	651.025	1.83333	1007.97
241.nii.gz	0.519351	7.73909	8.22333e+07	1.02736	1.61433	21.9145	132.002	7.33259	10.2969	1.22175	0.331072	131.671	1.13911	1007.58	4.38967	2220298556	0.710715	506.732	6.34004	21410	709.809	39.3392	38.5077	0.0443829	2.15279	1.20029	29.457	0.80429	0.789444	0.967713	0.95003	-0.146062	0.388611	0.111959	2.20027	0.564063	1.47959	0.728845	1.20844	19.4617	3.30532	12.6049	0.155617	3.93263	57.5679	20.0844	24.9136	18.1111	42.0247
242.nii.gz	0.497422	2.46837	3.41592e+08	0.40686	0.564167	167.604	154.739	2.288	2.5889	0.776196	0.318771	154.42	0.294855	1002.34	11.9375	9222974870	0.90327	100.126	1.97028	8358.19	281.714	11.0271	10.1256	0.0159708	0.555866	0.553276	9.57224	0.939475	0.934704	0.993584	0.988043	-0.0882986	0.178233	0.0425628	1.29585	0.833635	0.648992	0.911132	0.561177	5.28816	3.1881	46.5706	0.136972	3.93827	307.112	3.76249	5.31765	23.5059	27.8765
243.nii.gz	10.4006	279.228	1.28219e+08	5.55097	167.219	42.0334	1616.9	146.893	105.415	112.989	0.443162	1616.46	65.9568	1161.75	5.32239	3461904147	0.0255956	34307.1	974.89	1.13624e+08	380660	2467.65	2177.63	0.0774799	25.8927	3.92239	1467.65	0.133421	0.0767624	0.9853	0.933651	-0.888092	0.999886	0.0697034	29.7135	0.02734	5.29519	0.039152	4.23121	1161.32	5.78018	67.8	0.713684	0.195679	2.43158	1373.72	2266.79	1.61053	2459.82
244.nii.gz	0.424994	26.7083	7.87394e+07	1.47771	2.94218	36.8532	959.872	29.4386	48.0322	1.26313	0.28366	959.588	2.54111	1038.57	5.88276	2125963614	0.615312	18877.9	10.3246	7.62862e+06	51379.3	449.03	518.257	-0.103836	5.45684	1.476	437.799	0.675087	0.634106	0.991396	0.979529	-0.287399	0.606206	0.0740379	3.85966	0.413427	1.96478	0.585057	1.54369	241.822	3.60348	12.8082	0.175455	3.9666	44.9178	751.774	795.37	14.5068	808.877
245.nii.gz	0.321238	717.735	9.34591e+07	3.88644	192.281	6.68288	1517.47	234.246	294.91	31.1202	0.032621	1517.44	128.696	1303.56	2.17561	2523396781	0.141157	175893	3460.14	1321793759	3.05924e+06	16733.9	16241.7	0.0307091	78.4771	3.3425	9173.56	0.178308	0.13999	0.896182	0.83919	-0.68908	0.9922	0.0453471	54.8123	0.0592068	4.34	0.121737	3.43835	8243.92	4.50247	23.1818	0.421488	1.1438	7.76364	7027.23	9279.16	4.12727	29445.6
246.nii.gz	0.644325	2.41422	2.40597e+07	-3.2e-16	0.559232	5.55318	3.77481	1.24196	0.58467	0.940233	0.565858	3.20895	0.254018	1001.24	1.85379	6.49611e+08	1	0.646505	1	0	0	0	0	1	0	-3.2e-16	0	1	1	1	1	0	0	0	1	1	-3.2e-16	1	-3.2e-16	0	2.18293	6.16667	0.256944	1.30556	24	0	1	24.6667	24.6667
247.nii.gz	0.589662	264.786	7.16669e+08	5.24233	179.576	7.74276	818.088	108.063	97.8967	69.7868	0.0811846	818.007	69.0536	1115.45	1.82696	19350071887	0.0799033	16414.2	566.288	1.29136e+07	75509.8	1440	1099.3	0.133949	22.7042	5.32326	579.343	0.197485	0.146456	0.965865	0.890898	-0.53912	0.997435	0.0677061	21.8708	0.0143927	7.29823	0.0927638	5.8428	634.825	6.11572	295.608	0.513208	1.65016	46.0243	653.885	1145.48	4.48611	1274.51
248.nii.gz	0.4028	1.28594	3.40639e+07	0.191433	0.437244	16.2124	5.13211	0.938892	0.471755	0.68828	0.322212	4.8099	0.224671	1000.94	3.52534	9.19725e+08	0.942907	0.77202	1.10928	0.027509	0.024033	0.0704353	0.10928	0.548532	0.10928	0.302425	0.0704353	0.94536	0.94536	0.978144	0.963573	-0.0258958	0.0997087	0.10928	1.05464	0.839707	0.411704	0.89072	0.302425	0.0449287	1.86326	11.4118	0.33564	1.06574	32.0588	0.0285467	1.08824	20.5294	20.6176
249.nii.gz	171.513	563.489	2.81595e+08	5.9767	202.207	3.60069	898.231	356.436	124.492	346.831	4.48198	893.749	86.2321	1365.6	0.669714	7603055625	0.0201307	24947	5366.03	1.42719e+07	45802.9	2139.63	1817.85	0.0840886	33.9108	4.3494	643.367	0.0761952	0.0325654	0.952144	0.852505	-0.874862	0.999906	0.0165687	72.5495	0.0209251	5.64051	0.0280498	4.51691	989.371	6.17955	122.391	0.810535	0.0947327	3.03974	995.745	6152.13	1.31788	7502.84
250.nii.gz	0.98181	5.2899	4.42617e+07	0.683734	1.382	11.4983	19.348	2.96204	2.36261	1.52345	0.75474	18.5933	0.773834	1002.97	2.96693	1195065645	0.790289	14.6571	1.64799	2.44028	0.776368	0.72993	1.31685	0.128393	0.59304	0.727522	0.635739	0.805159	0.775861	0.940128	0.903353	-0.16014	0.323018	0.138736	1.30751	0.625447	1.03448	0.731502	0.727522	0.511695	2.34653	12.3182	0.279959	1.75	34.7727	0.493802	2	14	15
0val.nii.gz	379.777	1479.12	1593203910	2.41362	63.541	4.57119	1479.12	1247.47	349.688	1479.12	0.186383	1478.94	170.411	2293.05	-1.76229	43016505573	0.542877	206955	63468.8	2064495052	-4.74775e+06	22606.2	12683.2	0.268006	60.3426	2.79657	8846.99	0.587693	0.579953	0.912179	0.87722	-0.388825	0.865557	0.00872675	246.706	0.337151	3.24786	0.57389	2.8212	8822.34	4.51044	52.5512	0.173436	4.94396	164.492	8257.25	70633.5	18.7294	1.62228e+06
1val.nii.gz	0.318178	37.2318	1.88186e+08	1.59751	3.40136	18.4485	392.513	20.5504	32.2873	0.843568	0.177256	392.336	3.36664	1022.49	3.926	5081014757	0.634259	3953.27	39.8188	975470	14251.4	286.067	218.273	0.078675	5.38482	1.73755	182.424	0.734456	0.710646	0.975743	0.953253	-0.304419	0.610301	0.0611997	4.35997	0.473157	2.12061	0.671794	1.77493	126.085	3.76102	29.3778	0.16321	3.64988	114.167	156.198	179.506	15.8222	194.428
2val.nii.gz	0.813374	422.158	9.40675e+07	4.77627	159.065	13.3849	1583.13	175.55	173.839	97.0919	0.0335958	1583.09	64.863	1212.35	3.15974	2539821871	0.0551758	87887.5	1389.53	2.57967e+08	862433	7258.81	9245.88	-0.0656972	54.4113	3.53774	5481.82	0.119258	0.0686773	0.940597	0.882431	-0.800898	0.998803	0.0572985	40.094	0.0427916	4.61777	0.0625291	3.58765	4126.17	5.09571	52.75	0.824219	0.402344	3.53125	3510.62	4777.53	1.8125	4778.34
3val.nii.gz	0.443823	0.887534	1.40193e+07	-3.2e-16	0.301304	6.26326	1.61446	0.689491	0.227746	0.560861	0.400098	1.21436	0.139369	1000.69	1.84933	378521470	1	0.092699	1	0	0	0	0	1	0	-3.2e-16	0	1	1	1	1	0	0	0	1	1	-3.2e-16	1	-3.2e-16	0	1.8092	4.28571	0.306122	0.77551	14	0	1	8.14286	8.14286
4val.nii.gz	0.0289774	6.82653	4.9412e+07	0.68962	1.03555	44.8242	129.348	4.02869	6.18189	0.2123	0.0273314	129.321	0.811521	1004.2	6.54376	1334124750	0.777593	335.117	2.60873	12271.7	548.799	29.2463	33.7607	-0.069034	1.57026	0.924035	29.2207	0.848327	0.839838	0.973817	0.965278	-0.08871	0.269564	0.147625	1.79795	0.599642	1.20799	0.749497	0.944672	15.7518	3.13146	6.71429	0.137026	4.85548	38.102	12.5181	15.1837	30.2653	44.8163
5val.nii.gz	0.471271	2.13357	5.91492e+07	0.289986	0.652772	15.8857	8.89274	1.26272	0.853809	0.74053	0.273997	8.61875	0.329222	1001.26	3.53621	1597029303	0.903476	2.34491	1.1341	0.0389468	0.0331645	0.0866486	0.134099	0.379219	0.134099	0.384215	0.0866486	0.93295	0.93295	0.97318	0.9553	-0.032099	0.122101	0.134099	1.06705	0.802978	0.518314	0.865901	0.384215	0.055187	2.58506	10.9661	0.185866	2.20396	53.3051	0.048262	1.15254	15.2373	15.3898
6val.nii.gz	0.672367	5.3131	4.68142e+07	0.721885	1.35696	42.2314	253.358	8.13479	11.9034	1.41167	0.35841	252.999	0.818994	1008.81	6.3649	1263983714	0.76465	1364.49	6.84573	126602	2570.26	87.7756	101.737	0.0294063	2.34573	0.732271	75.9967	0.847559	0.845808	0.979431	0.974111	-0.13586	0.292806	0.205965	2.24017	0.62354	0.989539	0.742732	0.732271	47.3781	2.8141	8.6087	0.187146	2.62949	35.1739	53.7415	59.1522	15.6522	73.8043
7val.nii.gz	126.148	235.235	8.06039e+08	5.15589	50.2009	26.2756	1655.67	211.636	88.5698	168.078	3.15154	1652.52	21.9828	1230.9	4.84092	21763042332	0.0376011	47048	4167.07	1609019233	3.56284e+06	9108.29	1056.07	0.77666	13.1129	4.20596	863.177	0.212826	0.128995	0.992639	0.966921	-0.551043	0.996775	0.139862	46.1513	0.00809594	7.11776	0.0185171	5.19887	2541.09	5.73561	375.914	0.706604	0.215939	20.0038	1881.92	3717.52	1.65414	5331.92
8val.nii.gz	0.420989	1.40954	2.00372e+07	-3.2e-16	0.353551	12.6025	4.569	0.929056	0.559034	0.625857	0.357951	4.21105	0.226554	1000.93	3.13282	5.41004e+08	1	0.837179	1	0	0	0	0	1	0	-3.2e-16	0	1	1	1	1	0	0	0	1	1	-3.2e-16	1	-3.2e-16	0	1.48548	7.6	0.38	0.76	20	0	1	15.2	15.2
9val.nii.gz	1.47251	519.237	9.15902e+07	4.77451	213.446	11.8629	1498.12	177.282	181.212	60.3101	0.140919	1497.98	106.448	1205.74	2.61453	2472935664	0.0597128	67819.6	1584.58	2.22377e+08	732288	6299.74	7452.53	-0.0806416	56.7913	3.63893	4041.63	0.167525	0.134922	0.940649	0.863279	-0.835708	0.999172	0.0332731	42.529	0.0475042	4.63798	0.111063	3.70015	3438.07	5.30641	40.2381	0.6387	2.99068	3.7619	2707.97	4003.97	5.98413	4013.81
10val.nii.gz	0.631247	2.33833	4.11171e+07	-3.2e-16	0.992237	6.85284	4.81588	1.42619	0.65276	1.24268	0.460177	4.3557	0.434988	1001.43	1.74664	1110160702	1	0.772652	1	0	0	0	0	1	0	-3.2e-16	0	1	1	1	1	0	0	0	1	1	-3.2e-16	1	-3.2e-16	0	2.35267	8.65854	0.211184	1.67995	41	0	1	20.3171	20.3171
11val.nii.gz	0.363567	3.13992	3.0072e+07	0.210842	0.519145	11.1205	7.15763	1.19877	0.908062	0.662185	0.265074	6.89256	0.483808	1001.2	2.81124	8.11945e+08	0.935556	2.01292	1.07576	0.0124158	0.00673401	0.0429293	0.0757576	0.769697	0.0757576	0.174391	0.0429293	0.962121	0.962121	0.984848	0.974747	-0.0205044	0.0700035	0.0757576	1.03788	0.897727	0.250148	0.924242	0.174391	0.0296717	2.51937	5.86667	0.195556	2.10667	28.0667	0.0322222	1.1	13.6667	13.7667
12val.nii.gz	0.0867478	403.698	1.01479e+08	3.48476	70.4837	14.6197	2787.43	212.611	319.02	10.374	0.0812628	2787.35	47.2873	1358.34	3.58877	2739944764	0.164959	374654	1552.3	3651196717	7.45562e+06	26450.1	32179.6	-0.0950536	78.5204	2.85438	23322.7	0.265897	0.221138	0.941588	0.914789	-0.691129	0.987953	0.128	45.7829	0.0927588	3.84198	0.172781	2.9382	14657.4	4.43561	21.1091	0.383802	1.90612	9.07273	14968.4	16828.4	5.69091	16833.7
13val.nii.gz	0.339542	1.1119	1.08259e+08	0.0758415	0.203571	100.35	50.6758	1.18436	1.22952	0.487047	0.206757	50.469	0.114596	1001.2	9.84204	2922979895	0.981653	23.5291	1.29735	226.191	24.0821	2.7761	2.97354	0.523083	0.297354	0.158428	2.7761	0.972968	0.970559	0.986545	0.98584	-0.00349965	0.025666	0.000297354	1.14868	0.943491	0.188164	0.970265	0.158428	1.43741	2.77537	17.4259	0.161351	2.9832	106.019	0.917353	2.11111	29.2963	30.4074
14val.nii.gz	0.0771734	133.251	2294789358	3.30807	29.8439	22.7745	2756.94	138.334	222.582	4.62203	0.0771734	2756.86	17.59	1251.56	4.57982	61959312665	0.280431	270604	2362.65	10347480747	1.37687e+07	23494.2	17276.1	0.113933	41.7584	4.04581	15429.2	0.488037	0.447692	0.969319	0.954134	-0.27302	0.908114	0.12111	27.2822	0.12787	5.57936	0.347451	4.41414	10192.6	5.33638	278.898	0.190374	6.15843	410.832	10818.4	11622.4	17.2498	64067.1
15val.nii.gz	0.53851	44.2385	6.21212e+08	3.31361	28.9505	257.638	699.465	21.2126	16.7183	16.8486	0.0810478	699.384	11.4312	1021.79	13.331	16772716476	0.149851	1178.19	32.6803	1.59051e+06	11149.3	116.669	77.6429	0.281439	3.18394	3.0256	67.0829	0.494623	0.426879	0.997433	0.979703	-0.255769	0.892389	0.215671	4.76157	0.0669805	5.61084	0.234103	3.95408	48.5779	5.2111	136.751	0.229834	4.85936	89.1613	46.3814	69.5345	12.6336	123.545
16val.nii.gz	2.54501	80.4957	3.28857e+08	4.18962	45.4611	3.06204	152.091	44.8262	23.6967	46.4082	0.222232	151.869	17.6617	1045.25	0.329745	8879140417	0.0673613	886.625	104.97	17655.4	96.1032	78.6244	62.055	0.127278	6.08062	3.7094	24.0975	0.262259	0.174649	0.945903	0.849878	-0.445756	0.983342	0.164617	10.0228	0.0156562	6.29489	0.0466057	4.47106	35.1699	5.12651	162.382	0.539475	0.50803	20.2757	35.2731	125.744	2.50166	227.372
17val.nii.gz	0.216329	4.72401	3.81444e+07	0.570858	1.40618	6.80711	10.9067	1.89523	1.84203	0.74546	0.0901956	10.8165	0.829404	1001.9	2.18121	1029900115	0.807479	7.22784	1.40899	1.2277	0.577881	0.48386	0.478794	0.024613	0.310492	0.85674	0.352128	0.872804	0.861584	0.959888	0.930792	-0.194217	0.356554	0.163228	1.18354	0.609108	1.16471	0.758973	0.924385	0.240663	3.30014	4.78947	0.126039	7.47091	30.6842	0.166898	1.44737	55.7368	57.2895
18val.nii.gz	0.0400433	82.8137	1.38844e+08	2.97698	35.6492	6.06554	181.304	24.8425	30.0038	2.63937	0.00392684	181.3	17.8126	1025.6	1.88163	3748784333	0.297062	1545.32	38.8229	75915.8	2068.07	140.948	134.02	0.0393389	7.22219	3.19217	77.4501	0.447116	0.395824	0.930371	0.865955	-0.411835	0.92899	0.106449	6.01063	0.122034	4.20606	0.308019	3.41333	68.7421	4.73512	27.7727	0.210399	4.17837	39.2121	60.996	93.5379	12.3788	140.189
19val.nii.gz	0.265862	51.0782	1.05723e+08	2.64406	31.2532	2.52903	70.5706	17.8767	17.926	5.00689	0.138538	70.4321	13.8512	1018.09	0.946076	2854530578	0.279508	430.45	21.4582	3134.43	88.4683	35.9633	37.1691	-0.0302141	4.49423	2.95785	16.3373	0.410398	0.33491	0.882503	0.802695	-0.379282	0.910386	0.0958463	4.62539	0.103255	4.11634	0.254136	3.17331	18.2831	4.19321	24.9412	0.244521	2.79892	28.5098	16.6683	34.0294	9.09804	56.3431
20val.nii.gz	9.77635	65.9152	2.2168e+08	3.86585	23.5154	8.64544	161.287	32.0171	18.513	24.9541	0.0375877	161.25	10.5145	1032.36	2.13462	5985349076	0.0877866	708.018	53.9786	21215.7	732.91	65.7521	64.1802	-0.0023761	5.6128	3.39048	31.7227	0.282221	0.190822	0.953535	0.870081	-0.436291	0.970611	0.195482	7.28559	0.0221283	5.69718	0.0418882	3.94808	32.4831	4.72902	121.317	0.583256	0.367511	18.2596	28.3595	76.2885	2.15385	101.721
21val.nii.gz	0.420273	158.889	2.32742e+08	4.40925	55.2977	30.928	952.031	60.3389	60.5387	26.5434	0.0867586	951.945	26.7329	1065.52	4.44421	6284035284	0.085925	11008.4	127.376	5.30194e+06	41876.1	620.951	670.299	-0.0281501	14.0154	4.1261	461.118	0.253173	0.18313	0.985279	0.939574	-0.53507	0.992033	0.135554	11.6201	0.0215805	5.87885	0.0714759	4.54678	322.813	5.38173	97.5463	0.475836	0.794194	17.6146	439.432	599.054	3.18537	633.21
22val.nii.gz	21.1346	1740.91	1311867458	3.61055	1357.97	1.67461	1740.91	1181.87	654.375	1740.91	0.101002	1740.81	548.808	2295.33	-0.683868	35420421355	0.305076	507994	58033.8	4435533754	-4.2978e+06	45038	34227.6	0.131066	128.617	4.03732	17427.5	0.368805	0.360457	0.83335	0.786275	-0.504208	0.96945	0.0127415	233.986	0.12968	4.78482	0.337946	4.11756	19816.4	5.36676	56.2048	0.225722	5.52323	75.9639	20350.9	76546.6	15.1606	1.76122e+06
23val.nii.gz	11.0403	292.848	2.93874e+08	5.64591	98.9717	43.9875	1828.63	198.633	94.658	185.255	0.204915	1828.43	49.4948	1215.22	5.57371	7934592596	0.0246711	40032.4	1843.38	3.02392e+08	749290	3084.66	1493	0.332945	19.3112	4.43818	1100.61	0.16699	0.102341	0.991694	0.954753	-0.776918	0.999783	0.0926739	37.8871	0.0154963	6.1659	0.0381079	4.89219	1144.41	6.0014	147.533	0.74137	0.489281	4.90955	1599.92	3218.46	2.00503	3521.16
24val.nii.gz	0.348395	5.92558	3.48353e+07	0.69903	1.38642	26.3043	248.722	11.2741	18.0922	1.14161	0.223423	248.499	0.787572	1012.21	4.89462	9.40553e+08	0.783737	1892.56	2.74176	36691.6	848.457	39.6237	56.2033	0.206137	1.74176	0.444811	39.6237	0.852922	0.850432	0.986933	0.977549	-0.116889	0.222132	0.184224	1.87088	0.722364	0.68657	0.796703	0.444811	23.9568	2.44856	9.52941	0.280277	1.38062	26.6471	74.3227	83.1471	9.35294	91.5
25val.nii.gz	0.194463	43.3121	8.83644e+07	2.28314	11.2588	7.53161	109.132	13.3816	16.5676	2.36704	0.15455	108.977	7.52904	1013.65	2.27117	2385838027	0.399405	550.485	17.1946	13610.1	538.068	53.7281	48.171	0.0390057	4.18059	2.64749	29.4186	0.501065	0.452296	0.930813	0.871033	-0.410142	0.907689	0.219637	3.90331	0.149038	3.62593	0.326643	2.87595	25.4748	3.70057	20.5581	0.239048	2.77123	34.3488	21.0607	32.1977	10.9535	44.8023
26val.nii.gz	0.0262064	409.519	8.20915e+07	3.45233	116.833	13.2594	1806.48	160.608	217.188	11.6254	0.0162835	1806.46	59.8409	1221.71	3.28471	2216471220	0.220496	145562	1304.49	8.90777e+08	2.52709e+06	12263	13658.5	-0.0490038	61.8107	3.19424	9204.65	0.248469	0.209142	0.936534	0.888171	-0.564934	0.972675	0.0379127	38.0847	0.0832406	4.03668	0.194193	3.18201	6480.37	4.56101	20.8545	0.379174	2.60959	12.1273	5809.47	6885.31	7.29091	6891.6
27val.nii.gz	4.09226	1474.87	9.38894e+08	5.86025	1065.02	1.79724	1474.87	575.496	489.837	356.07	0.00851957	1474.86	493.048	1671.62	0.623854	25350138733	0.0537132	312141	13639.3	1299590474	1.11556e+06	23607.5	26253.3	-0.0538017	128.211	5.7806	9725.09	0.0808735	0.0610518	0.813436	0.736123	-0.688508	0.999645	0.0113887	119.358	0.00993621	6.9437	0.0420962	5.91395	12465.2	6.42075	217.53	0.64741	0.469671	18.0476	12446.2	25795.4	2.18452	94395.3
28val.nii.gz	0.0601806	674.999	1.04392e+08	3.09179	247.231	7.68573	1506.31	200.541	254.338	2.57137	0.0241348	1506.29	125.604	1257.65	2.33338	2818581504	0.306703	140398	2334.25	5.62547e+08	1.41831e+06	9779.25	9095.08	0.0336498	57.1865	2.06735	4643.18	0.389036	0.373935	0.93244	0.871143	-0.698292	0.967815	0.0409122	42.2716	0.217302	2.81601	0.361309	2.14616	4718.58	4.49972	18.1212	0.274564	2.79522	20.2424	5609.22	7277.82	8.9697	15577.6
29val.nii.gz	0.533632	181.158	1.12492e+08	4.50315	108.871	4.86284	388.073	68.4908	63.6964	36.2874	0.0383171	388.035	44.7864	1071.39	1.41802	3037285759	0.0832986	6205.72	237.377	491785	4732.17	430.151	472.964	-0.0508083	15.9911	3.59657	202.608	0.166504	0.098288	0.938777	0.847643	-0.722281	0.997054	0.0635403	15.2359	0.03906	4.81307	0.0653798	3.68756	225.779	4.9732	65.6531	0.669929	0.337776	8.16327	246.633	450.714	1.93878	452.796
30val.nii.gz	5.11088	220.339	1.13382e+08	4.67403	87.6454	21.9211	1734.2	125.597	140.049	40.8943	0.0183522	1734.18	39.8451	1161.81	4.30023	3061326803	0.0501701	82822.1	416.578	2.21471e+08	775387	3903.44	4303.32	-0.233858	27.5151	2.52129	3236.31	0.197093	0.140469	0.977544	0.94152	-0.833255	0.986757	0.203949	19.9989	0.140419	3.75725	0.147201	2.68025	2051.69	5.19969	52.6667	0.626984	0.24093	4.21429	3313.49	3970.44	1.83333	3991.56
31val.nii.gz	0.0710229	17.1175	2.52236e+07	1.02631	3.18549	5.99896	27.8928	4.42929	5.53945	0.726159	0.0358276	27.857	1.62526	1004.46	2.14871	6.81038e+08	0.6544	67.0506	2.53005	59.5441	8.6941	3.62273	4.9958	-0.107145	1.20954	1.30381	2.87012	0.727284	0.697435	0.912491	0.87765	-0.163561	0.455955	0.189368	1.65178	0.435406	1.7253	0.597736	1.30594	2.15463	3.23908	3.64	0.1456	9.44	16.36	2.3104	5	43.08	47.08
32val.nii.gz	196.614	1336.73	2003241134	3.40626	481.793	3.19678	1336.73	1052.4	370.382	1336.73	0.00635135	1336.72	242.645	2100.58	-1.31576	54087510627	0.378224	200084	49591.9	1474213766	-3.59001e+06	18382.3	9753.07	0.293126	60.144	3.72328	6069.2	0.471466	0.460461	0.910038	0.856099	-0.418283	0.944334	0.00340982	217.755	0.205015	4.38239	0.445833	3.83386	7033.85	5.14551	90.4493	0.199228	4.48099	171.714	8007.65	52562.1	15.022	1.0423e+06
33val.nii.gz	0.760099	191.511	3.20612e+07	3.23935	95.7847	15.9367	2184.68	173.128	237.489	21.8129	0.26744	2184.41	45.0541	1266.12	3.76297	8.65652e+08	0.16	226831	754.382	9.40883e+08	2.35172e+06	11518.2	15815.1	-0.307799	57.2405	1.97364	10391.7	0.154637	0.103181	0.953565	0.913766	-0.786583	0.976407	0.0622277	33.6517	0.156448	2.90807	0.183516	1.97364	6833.32	3.72193	10.8	0.54	0.65	3.2	9052.93	10288.5	2.9	10290.4
34val.nii.gz	0.234251	96.4411	1.26357e+08	2.49126	16.409	44.1659	1390.27	49.2218	72.5842	2.93273	0.066888	1390.21	12.954	1062.16	6.01821	3411651345	0.411511	27325.3	269.493	1.26652e+08	510154	3007.99	2864.64	0.0567202	19.649	2.82012	2262.54	0.522111	0.487171	0.976799	0.950961	-0.456409	0.897952	0.130531	12.6985	0.197526	3.47054	0.413903	2.85191	1468.16	4.39189	24.25	0.216518	5.48182	46.0893	1093.46	1203.34	15.9286	1218.27
35val.nii.gz	0.0746618	1531.9	2.90408e+08	3.18716	77.8796	5.60944	1539.82	231.905	345.068	4.65881	0.0202452	1539.8	133.626	1326.67	2.07459	7841020878	0.27809	242460	3570.9	2147543470	4.80982e+06	21741.4	17562.3	0.0946888	71.0223	3.64862	12299.5	0.401052	0.367954	0.896753	0.867981	-0.454394	0.958703	0.0786911	48.9722	0.10802	4.53075	0.295867	3.78018	9825.95	4.79179	36.8182	0.22314	4.56602	45.8848	9659.85	11868.9	13.9333	60177.1
36val.nii.gz	0.825958	247.466	3.95131e+07	1.49301	2.54465	10.1661	741.556	65.0797	106.026	1.71414	0.461955	741.094	16.9355	1078.03	2.81297	1066853824	0.591696	27755.3	313.091	1.55109e+07	103338	1668.05	1382.88	0.170724	16.4734	1.31149	979.382	0.664611	0.645956	0.958164	0.92692	-0.202563	0.436922	0.0639844	11.9418	0.467197	1.70163	0.60986	1.31149	762.733	3.48072	5.94118	0.17474	3.6609	20.1176	1107.69	1294.74	15.7059	1309.44
37val.nii.gz	0.313139	40.1346	4.28623e+08	1.95432	9.4138	7.76478	114.866	10.0682	12.8887	1.15499	0.168791	114.698	7.69336	1010.21	2.09409	11572825464	0.495646	293.563	11.9501	3721.83	229.723	29.297	13.4466	0.371028	1.84125	2.20351	9.89368	0.693691	0.657966	0.978817	0.938061	-0.325051	0.826276	0.146655	2.78232	0.31951	3.223	0.551685	2.59116	10.6859	4.26389	59.581	0.141859	4.99694	208.171	11.0787	18.5238	19.3286	56.9571
38val.nii.gz	2.30088	457.833	2.44245e+08	5.72572	324.192	2.51159	785.201	217.532	158.614	203.843	0.168705	785.032	126.431	1231.68	0.525978	6594604790	0.0405463	34662.7	2424.75	2.00459e+07	30061.9	2835.58	2438.53	0.0785972	38.3032	4.534	943.115	0.104259	0.064399	0.923004	0.823496	-0.819595	0.999808	0.0376416	47.785	0.0198057	5.79268	0.0452275	4.71399	1318.53	6.14927	118.714	0.737356	0.340496	6.52795	1384.86	3326.88	1.80745	3728.42
39val.nii.gz	1.08432	1473.79	9.91113e+08	4.4964	1442.1	1.20356	1473.79	719.299	613.157	576.591	0.0938969	1473.7	596.678	1836.06	0.0928983	26760040695	0.149752	415143	24070.9	2819471382	407262	38880	26573.4	0.188487	116.27	4.65229	12735.6	0.230962	0.211831	0.824332	0.771421	-0.533529	0.989853	0.0166435	144.158	0.0389847	5.71192	0.140632	4.88025	16363.4	5.69381	100.782	0.342797	1.76797	44.0272	16569.2	37403.3	5.87755	318017
40val.nii.gz	0.146563	1321.46	2.39521e+08	4.24284	491.468	2.99213	1321.46	326.039	388.559	43.0581	0.0267721	1321.44	407.632	1406.95	1.25433	6467070101	0.126836	221135	5601.55	1255077469	2.43416e+06	20408.5	18506.8	0.0448811	93.0484	3.88194	9551.36	0.22155	0.192497	0.846164	0.793061	-0.585121	0.98798	0.0457899	70.8039	0.0471093	4.91261	0.127988	4.04438	9728.83	5.33002	50.0579	0.413701	1.48624	15.3471	8845.29	13182.8	4.70248	58459.3
41val.nii.gz	2.79374	1681.97	1331018361	3.39001	1233.41	1.87767	1681.97	1162.47	622.196	1681.97	0.0352217	1681.94	504.175	2271.34	-0.826491	35937495745	0.29899	482717	59444.3	5026569599	-7.04465e+06	45146.2	30185.1	0.200131	113.708	3.82627	16673.4	0.38944	0.378226	0.848328	0.806011	-0.422207	0.953518	0.00706362	235.502	0.128782	4.68064	0.33573	4.04799	18832.8	5.07464	52.8682	0.204916	4.45388	77.1395	19304.6	73631.6	14.9535	1.53687e+06
42val.nii.gz	1.78418	188.481	135299512	3.94463	111.193	85.0901	2188.87	78.1395	87.0705	14.1193	0.762452	2188.11	47.5556	1099.1	8.62585	3653086824	0.150829	45646.6	353.933	8.30135e+08	2.06077e+06	6111.48	6250.98	0.149799	19.3595	3.04056	5665.85	0.419445	0.362003	0.983307	0.972368	-0.637001	0.970569	0.197632	17.8539	0.0885706	4.37154	0.212001	3.50034	3090.62	4.91491	37.375	0.333705	2.22959	16.8929	1823.59	2083.61	6.82143	2168.95
43val.nii.gz	0.857387	200.059	4.22703e+07	3.39819	87.4471	20.7523	1909.56	132.171	174.104	20.932	0.0859063	1909.48	39.9497	1187.02	4.22519	1141296775	0.122222	127197	614.12	617182070	1.84196e+06	10948.8	15984.3	-0.243789	63.1667	2.15166	9916.26	0.167081	0.114097	0.937845	0.894145	-0.804968	0.989767	0.10097	35.8421	0.117201	3.14983	0.131868	2.16595	6733.28	4.01506	18.8667	0.628889	0.262222	3.66667	5074.1	5804.9	1.86667	5811.17
44val.nii.gz	0.176294	5.63631	8.36414e+07	0.753695	0.59613	17.3826	2079.28	109.217	203.8	0.302133	0.119077	2079.16	0.607313	1200.87	4.04718	2258317506	0.777646	211731	2728.68	4925896468	8.31215e+06	22033.9	16581.7	0.236146	40.6207	0.920853	13484.4	0.819403	0.810849	0.951692	0.950466	-0.26699	0.460457	0.0587869	27.7618	0.625902	1.20258	0.764524	0.982062	9653.89	3.03091	9.72414	0.167658	3.04162	45.1034	8439.04	8953.86	21.6207	50746.4
45val.nii.gz	2.70643	1283.7	3.68926e+08	3.43531	1208	1.27301	1283.7	752.472	530.603	986.011	0.0605069	1283.64	492.439	1839.74	-0.27891	9960993369	0.247201	313483	27672.2	1369572309	-1.4913e+06	25443.8	21244.2	0.0917669	105.364	3.26961	9974.37	0.313638	0.3025	0.814776	0.764458	-0.483612	0.955616	0.00705022	162.26	0.116968	4.01517	0.284863	3.31304	11672	4.73022	33.4404	0.306792	2.9447	26.945	12501.5	35283.1	8.94495	547920
46val.nii.gz	0.106428	90.6544	1.37262e+08	1.10617	0.43569	7.67012	163.112	15.1349	25.617	0.189603	0.0680208	163.044	4.34049	1015.9	2.48813	3706086789	0.748883	1549.82	52.8754	139279	3068.03	155.598	40.0498	0.571045	2.09723	0.899482	32.6195	0.859571	0.847844	0.975131	0.958564	-0.315295	0.438249	0.0134181	3.78476	0.728951	1.1064	0.837263	0.930503	48.912	3.47049	19.4511	0.146249	4.51207	99.6015	60.037	75.3233	27.4511	118.015
47val.nii.gz	0.529186	603.866	2.88445e+08	5.08049	378.927	4.74644	1331.17	213.777	228.152	60.7489	0.113271	1331.05	167.501	1245.3	1.43444	7788022793	0.106891	77527.1	2600.53	1.87635e+08	570301	7426.95	5831.65	0.122795	52.7675	4.85813	2987.79	0.200464	0.168717	0.936611	0.856862	-0.719887	0.999172	0.0484402	46.4372	0.0329104	5.89453	0.134836	4.95326	3314.65	6.09519	91.6559	0.492774	3.17991	19.8817	3092.31	4967.29	6.96774	4974.48
48val.nii.gz	0.170322	1.44544	8.53643e+07	0.0922772	0.326115	82.6817	129.531	2.0441	3.06981	0.290629	0.0917185	129.44	0.171489	1002.14	9.0286	2304836943	0.976747	193.874	1.39492	3778.9	166.747	8.70398	9.87294	0.837755	0.394918	0.0714587	8.70398	0.984811	0.984229	0.992411	0.992257	-0.00220188	0.013798	2.53e-05	1.19746	0.971212	0.0872554	0.984203	0.0714587	4.64423	2.99114	11.8706	0.139654	4.00055	83.0235	7.26644	8.94118	32.1529	40.0941
49val.nii.gz	0.0153952	1.93418	6.55568e+07	0.456599	0.155099	31.8918	128.667	4.07549	7.1254	0.0681351	0.0144962	128.652	0.201557	1004.27	5.49795	1770034849	0.881657	399.273	2.49223	10167.8	485.446	27.7119	31.4709	0.183135	1.49223	0.556529	27.7119	0.905563	0.901608	0.973069	0.967764	-0.0187488	0.112269	0.0545669	1.74611	0.779871	0.682953	0.873576	0.556529	14.7957	2.72674	11.8308	0.182012	2.65467	57.3077	15.3008	18.3231	24.3846	41.7077
50val.nii.gz	1.5227	1470.08	626694157	3.58557	1426.12	1.09784	1470.08	778.898	659.715	798.256	0.0304134	1470.05	635.645	1903.29	-0.0545844	16920742240	0.233386	458031	31722.4	3686256854	-611393	46644.6	25709.2	0.289998	103.679	3.57472	14517	0.373244	0.357751	0.837885	0.804269	-0.506205	0.964355	0.0200412	161.58	0.114942	4.41464	0.304246	3.72625	18088.5	5.14284	40.9422	0.23666	4.4925	40.3757	18361.9	42871.4	12.7457	986565
51val.nii.gz	0.0507159	23.067	1.90125e+08	1.1892	0.908899	54.6315	2079.73	46.8389	82.8326	0.219797	0.0503477	2079.68	1.27283	1076.71	7.07564	5133363832	0.73022	63424.6	189.632	5.80039e+08	1.44816e+06	4202.25	3931.8	0.0723005	14.2279	1.48051	3592.8	0.779229	0.764332	0.987296	0.978015	-0.348218	0.658583	0.0484099	9.03264	0.549085	1.77767	0.733864	1.50109	2033.51	3.45053	24.0976	0.146936	3.91151	119.756	2524.18	2628.62	22.8659	2653.41
52val.nii.gz	2.21311	107.997	9.40079e+07	3.32656	39.4217	3.86329	136.401	32.8363	30.6646	14.8566	0.188592	136.212	19.4204	1033.57	1.45766	2538212309	0.125	1520.39	49.8284	43121.1	1240.81	115.364	92.837	0.0851224	6.22008	2.10721	45.5815	0.376622	0.312204	0.917796	0.850195	-0.695983	0.981916	0.223231	6.47115	0.111716	3.58252	0.188376	2.69065	52.0503	4.62552	28.0909	0.319215	1.58884	11	61.1798	110.818	10.8636	652.25
53val.nii.gz	0.273708	3.80015	1.40583e+08	0.665861	0.784807	71.3039	472.401	8.09761	13.1994	0.611208	0.209405	472.192	0.502589	1009.32	8.2408	3795746888	0.822621	2458.18	3.60085	444476	5505.48	74.2008	73.0303	-0.0158685	1.07956	0.627927	68.5369	0.922873	0.917048	0.995334	0.99301	-0.0501715	0.161475	0.0825101	1.56466	0.769395	0.765188	0.87283	0.638018	36.8078	3.38907	18.9855	0.137576	5.0691	113.522	97.7642	103.587	21.5362	124.123
54val.nii.gz	6.08737	201.402	1.80825e+08	4.66669	75.6746	35.8726	2860.46	127.186	154.385	31.9367	0.0784467	2860.38	35.782	1188.57	5.59595	4882267081	0.0562744	142144	640.014	2444229817	5.24965e+06	14204.8	16062.5	-0.050185	48.8157	3.86619	13185.9	0.198104	0.133248	0.970065	0.942447	-0.702846	0.997024	0.110556	30.8096	0.0273863	5.3309	0.0518407	4.12056	7566.82	5.23405	79.6875	0.622559	0.36499	7.20312	5688.55	6362.52	2.04688	6371.2
55val.nii.gz	1.10444	252.354	1.1349e+08	4.73006	163.327	10.633	749.302	98.1048	90.6459	64.8543	0.0885235	749.213	63.1526	1104.68	2.1909	3064220025	0.0759625	14484.6	404.879	7.67276e+06	49030.3	1004.86	896.362	0.0436254	19.9846	3.63357	471.521	0.21055	0.158173	0.967824	0.894847	-0.720912	0.994785	0.101656	18.6234	0.0446552	4.82358	0.0968402	3.76466	475.305	5.36718	53.6882	0.577292	0.89282	7.06452	575.932	980.677	3	1053.58
56val.nii.gz	0.0370398	1.45046	3.30282e+07	-3.2e-16	0.449341	4.34346	2.16126	0.426383	0.475327	0.103454	0.0215452	2.13972	0.258167	1000.43	1.6118	8.9176e+08	1	0.363351	1	0	0	0	0	1	0	-3.2e-16	0	1	1	1	1	0	0	0	1	1	-3.2e-16	1	-3.2e-16	0	2.38027	6.75758	0.204775	2.00551	33	0	1	32.7576	32.7576
57val.nii.gz	0.188981	14.9066	3.43778e+07	0.943891	0.769552	17.2905	78.6475	5.42789	8.35268	0.400406	0.135314	78.5121	1.01619	1005.54	3.76928	9.28202e+08	0.731834	227.798	4.47949	2194.64	129.016	12.1237	7.05128	0.406564	0.951282	0.766583	5.14816	0.848536	0.824598	0.98011	0.958035	-0.255603	0.405329	0.0224893	1.66026	0.688742	0.960814	0.805769	0.766583	4.79375	3.08664	6.23529	0.183391	5.46713	24.8824	8.46713	12.2353	29.8824	41.1176
58val.nii.gz	0.113515	136.967	1.02292e+08	2.3945	18.4242	62.5859	1738.08	54.1848	80.1429	2.08489	0.0149507	1738.07	20.2536	1072.08	7.3455	2761889789	0.419265	38045.1	591.746	4.0621e+08	1.17044e+06	4364.72	3167.49	0.181226	17.5867	2.24974	2633.05	0.586335	0.558435	0.984367	0.964176	-0.597114	0.849648	0.0828865	13.8303	0.304739	2.83555	0.506286	2.32148	1883.05	4.1413	18.9775	0.213231	4.77541	37.3146	1516.9	1649.28	16.2135	1664.7
59val.nii.gz	0.162127	17.5089	1.84181e+08	1.18734	2.40065	58.9326	1822.13	36.4021	63.4587	0.566961	0.0533789	1822.08	1.44955	1056.53	7.38248	4972884456	0.712911	42118.7	222.22	4.89158e+08	1.34815e+06	4192.79	3645.06	0.157657	13.8203	1.35724	3416.68	0.804763	0.792435	0.984479	0.976876	-0.397824	0.716654	0.0644154	8.83729	0.578185	1.6455	0.753543	1.39608	1959.46	3.6043	24.0788	0.145932	4.69936	117.63	1681.55	1746.43	24.0061	1769.65
60val.nii.gz	0.0229296	42.7199	8.05905e+07	1.99583	10.8597	25.7544	1686.93	71.9759	120.437	1.85956	0.00981369	1686.92	7.04034	1113.49	4.88345	2175944277	0.469822	90722	1076.86	1120574835	2.56479e+06	10110.1	8998.36	0.0514854	32.5057	2.12842	7020.11	0.582422	0.545198	0.957352	0.945077	-0.382314	0.826508	0.0981372	20.4743	0.265765	2.76452	0.464626	2.17887	4777.12	3.84816	11.3077	0.173964	3.87598	30.5385	3626.21	3853.98	15.6462	14415.2
61val.nii.gz	0.581061	47.8829	1.0398e+08	2.58857	15.3688	66.2305	652.353	22.4399	27.8094	4.46183	0.0981262	652.255	8.47678	1024.84	7.53296	2807453342	0.307418	4917.16	16.9547	2.18752e+06	19116.2	234.831	258.89	-0.00117252	5.40214	2.56593	214.684	0.519263	0.467435	0.990739	0.967569	-0.39003	0.882979	0.218099	4.36502	0.145643	3.55666	0.322354	2.80359	123.43	4.31708	26.1919	0.264565	4.1355	30.4343	195.706	221.01	10.9798	234.02
62val.nii.gz	0.0476779	29.1903	9.94378e+07	1.70359	5.20307	49.1093	1205.04	35.2597	57.8207	0.863431	0.0309281	1205.01	4.07262	1045.33	6.46643	2684821055	0.552711	20960.7	39.2796	5.0161e+07	245581	1683.2	1982.13	0.00829376	14.5795	2.0777	1630.78	0.608157	0.583808	0.979545	0.958946	-0.286933	0.739249	0.19902	8.90814	0.270421	2.68947	0.469697	2.15575	916.332	3.49033	17.5055	0.192368	2.48158	50.2967	836.928	897.802	11.2198	909.209
63val.nii.gz	0.130452	4.41791	8.2504e+07	0.5424	1.58898	61.9451	100.005	3.00215	3.97466	0.418053	0.0795687	99.9256	0.758471	1003.07	7.47505	2227606724	0.860202	132.445	1.58838	1593.14	87.4296	5.847	6.30153	0.0532398	0.509392	0.577871	5.7225	0.924515	0.916166	0.991695	0.983664	-0.078414	0.178469	0.0463917	1.27049	0.799755	0.687673	0.890197	0.566882	3.03713	3.6937	7.95122	0.0969661	9.53896	70.5366	5.21356	7.14634	52.5854	58.7317
64val.nii.gz	0.0486267	4.49716	2.26105e+08	0.783282	0.51676	44.3117	2043.81	49.238	91.2082	0.201827	0.0486267	2043.76	0.412549	1088.02	6.5252	6104826451	0.812286	82893.8	528.4	1478710733	2.66498e+06	6284.21	4998.95	0.10433	14.5134	0.99777	4341.44	0.853948	0.84677	0.984655	0.97974	-0.10852	0.285613	0.0529059	9.60499	0.682619	1.17874	0.819027	0.99777	2820.79	3.30293	27.1152	0.141964	3.92418	155.147	3306.01	3421.09	22.5812	3442.68
65val.nii.gz	0.158657	15.7784	1.78821e+08	1.36413	2.90117	27.2197	163.427	7.72462	10.9654	0.597042	0.0924541	163.335	2.20892	1007.98	4.73695	4828162718	0.655669	518.602	7.37375	31861	998.938	43.8058	38.2394	0.0466789	2.4079	1.94353	31.8111	0.725905	0.693016	0.976267	0.948343	-0.214713	0.632648	0.101136	2.39388	0.410965	2.39098	0.627665	1.98562	20.5113	3.80013	22.9432	0.130359	5.61454	115.398	20.3739	25.7216	24.9545	49.9148
66val.nii.gz	0.0245633	1.22798	5.02915e+07	0.562179	0.365796	37.1668	81.0813	2.83943	4.69366	0.183821	0.0165276	81.0647	0.191827	1002.91	5.77659	1357869691	0.848	142.487	2.20237	1403.72	91.2775	7.85317	7.51798	0.438954	0.683141	0.408441	6.23779	0.916483	0.906139	0.98434	0.974439	-0.0936615	0.153263	0.0216368	1.37042	0.822703	0.515072	0.893369	0.408441	3.84279	3.07746	7.44	0.1488	3.6864	42.4	5.4096	7.6	24.48	31.08
67val.nii.gz	0.348062	14.0659	3.65093e+07	1.45267	5.16058	10.0493	60.7007	6.95384	8.22466	1.34536	0.269725	60.4309	2.3891	1007.05	2.85133	9.85752e+08	0.544753	191.647	4.73816	1270.5	80.174	12.2956	13.8217	-0.0264383	1.82937	1.32339	7.83911	0.69517	0.668811	0.945063	0.907983	-0.323319	0.652983	0.223746	2.0982	0.372096	1.93831	0.528266	1.44991	6.52933	3.25962	6.33333	0.175926	3.83025	19.6111	7.82099	12.2778	20.2778	33.5556
68val.nii.gz	0.243997	2.39318	2.60472e+07	-3.2e-16	0.752102	5.09558	3.70765	0.906096	0.723671	0.425681	0.18368	3.52397	0.35736	1000.91	1.82332	7.03273e+08	1	0.995208	1	0	0	0	0	1	0	-3.2e-16	0	1	1	1	1	0	0	0	1	1	-3.2e-16	1	-3.2e-16	0	2.10874	7.53846	0.289941	2.10059	26	0	1	29.4615	29.4615
69val.nii.gz	0.159653	12.1416	2.00888e+08	1.19304	1.62603	138.429	1945.31	22.5055	38.3385	0.573802	0.0949517	1945.22	1.3536	1033.71	11.2132	5423970944	0.709993	23034.6	27.8558	1.66668e+08	469229	1577.83	1627.46	-0.00845882	7.05449	1.33893	1530.1	0.819462	0.804607	0.993815	0.987816	-0.280212	0.551155	0.0899572	5.01297	0.585844	1.60412	0.756286	1.35544	801.321	3.40859	28.6809	0.152558	4.2672	133.479	921.579	949.59	23.9468	972.537
70val.nii.gz	0.0417102	121.048	278568908	1.8458	3.70847	30.3175	1893.81	74.1486	123.218	0.375879	0.0293025	1893.78	10.6682	1107.78	5.02622	7521360517	0.603641	73380.6	295.679	444716868	1.37069e+06	5869.74	5999.31	-0.00919317	28.7345	2.45369	5019.95	0.642257	0.626291	0.972868	0.948813	-0.199743	0.642104	0.0700533	16.8013	0.361018	2.87545	0.588326	2.46116	2967.26	4.01638	34.1101	0.150265	4.82144	137.026	2923.54	3167.98	20.4361	3187.41
71val.nii.gz	0.431872	3.00495	6.52655e+07	0.508315	0.802218	34.6484	32.8623	2.03034	2.04011	0.843701	0.349275	32.513	0.403001	1002.04	5.35877	1762169465	0.854201	20.3566	1.44798	29.225	5.58665	1.42336	1.54456	0.0301354	0.386139	0.69474	1.34234	0.90312	0.889781	0.979481	0.963475	-0.0664563	0.199404	0.0601019	1.20853	0.735677	0.864733	0.849465	0.718723	0.741978	2.82169	10.8462	0.166864	3.91621	55.5231	0.673609	2.07692	43.1231	44.9385
72val.nii.gz	0.0725588	4.66712	1.30923e+08	0.606268	1.41726	66.0014	142.073	3.43236	4.97656	0.291551	0.0393318	142.034	0.716218	1003.54	7.64695	3534907746	0.839882	219.732	2.01065	6188.55	263.454	14.3373	16.2933	0.0516512	0.987237	0.805483	14.2739	0.88558	0.875642	0.987941	0.977074	-0.0624771	0.186198	0.0755618	1.49696	0.713764	0.969956	0.835527	0.805483	7.65765	3.1345	18.7692	0.144379	3.65917	109.185	8.32692	10.5769	22.2154	31.7923
73val.nii.gz	0.147758	6.72362	2.70876e+07	0.753335	0.228296	6.64512	12.2449	1.6157	2.23264	0.242937	0.0871869	12.1578	0.525367	1001.62	2.28214	7.31366e+08	0.736626	10.8922	1.44487	0.571471	0.19159	0.366474	0.65	0.122155	0.419231	0.602392	0.328013	0.828846	0.813462	0.945651	0.906731	-0.13976	0.293997	0.217308	1.21603	0.643985	0.923898	0.734615	0.620052	0.254119	2.43529	7.51852	0.278464	3.29492	19.8889	0.320988	1.81481	19.5926	20.4074
74val.nii.gz	0.781494	20.2927	3.17596e+07	1.69227	5.11302	13.0212	336.207	25.833	39.9131	2.07699	0.629156	335.578	3.1348	1028.91	3.44857	8.57509e+08	0.471111	6320.11	43.7577	1.31996e+06	14217.7	310.736	299.133	0.0298628	5.54615	1.1978	205.248	0.672898	0.646366	0.96525	0.952119	-0.273288	0.542761	0.250374	4.40897	0.408857	1.80745	0.508974	1.31899	152.467	3.40624	6.33333	0.211111	2.12889	14.1333	252.206	286.233	9.6	296.233
75val.nii.gz	0.211713	69.7234	2.55289e+08	3.02891	30.9751	10.6485	263.499	24.1176	28.6212	3.64152	0.0443185	263.455	14.6291	1024.97	2.62523	6892803610	0.304171	1755.2	43.4109	168610	3567.33	167.883	145.494	0.0919719	6.84895	3.20975	93.838	0.475346	0.425348	0.960979	0.904763	-0.490256	0.965035	0.11141	6.03547	0.138247	4.33985	0.346707	3.46963	78.3442	4.54642	58.6379	0.241308	2.53796	73.9136	68.7601	98.8519	8.73663	115.329
76val.nii.gz	0.0826581	62.1272	8.66909e+07	1.41547	2.26975	23.4772	1731.18	76.7949	131.929	0.491599	0.0826581	1731.1	5.00998	1112.85	4.48906	2340654620	0.644082	78954.3	439.937	4.29938e+08	1.3929e+06	6541.5	6633.23	-0.0708514	29.3484	1.77044	5301	0.643942	0.614848	0.965822	0.9467	-0.20598	0.552262	0.0177241	17.0758	0.389847	2.20591	0.593914	1.80532	3293.68	3.623	10.6857	0.152653	4.33551	45.0857	3154.15	3416.13	21.0286	3438.21
77val.nii.gz	0.314318	6.43808	1.3112e+07	0.991264	4.08815	9.55915	31.5218	4.2662	4.83333	0.807704	0.2208	31.301	1.77394	1004.3	2.79638	354024688	0.621302	66.7431	3.65897	23.5329	2.63334	2.3047	8.45897	-0.0342923	1.68974	0.526551	1.95701	0.666117	0.634098	0.893622	0.85572	-0.338607	0.471674	0.229259	1.97564	0.579017	1.05355	0.634615	0.568934	2.69092	2.44931	2.84615	0.218935	1.59763	8.07692	2.54438	5.15385	12.5385	18.0769
78val.nii.gz	0.0918879	69.5211	7.67961e+07	2.14602	22.6383	17.9674	326.151	24.1768	33.532	0.906905	0.0484304	326.103	13.5952	1025.67	3.66641	2073495172	0.444173	3063.46	53.0552	391907	6518.56	202.603	124.079	0.232515	5.1076	1.9809	89.6987	0.611356	0.58134	0.979186	0.941149	-0.523542	0.832006	0.135975	5.3699	0.289466	2.61379	0.496976	2.05749	81.6704	3.87409	12.4795	0.170951	3.72002	32.4247	120.301	151.233	14.2603	180.521
79val.nii.gz	0.136068	52.9303	1.91868e+08	1.84724	6.90623	18.8608	286.949	17.2684	25.6731	0.784862	0.0842708	286.865	5.25738	1018.39	3.90988	5180439709	0.554536	2290.03	31.2754	586606	9316.83	211.203	160.115	0.123225	4.92818	2.17562	132.401	0.697536	0.672238	0.968986	0.943057	-0.267581	0.715437	0.110127	4.08583	0.379632	2.6605	0.605456	2.2299	92.8295	4.11588	25.7027	0.138934	6.85329	102.589	89.9729	107.568	27.5189	144.659
80val.nii.gz	0.292528	4.52877	7.31204e+07	0.62923	1.39418	25.2707	166.482	7.40114	11.5677	0.72484	0.148944	166.333	0.66588	1007.75	4.72885	1974250186	0.841435	703.731	10.3945	47529.4	1439.46	53.9447	32.1004	0.404793	1.48875	0.54632	27.7983	0.903524	0.893938	0.982267	0.972286	-0.275763	0.336906	0.00681722	2.03176	0.802277	0.658101	0.888219	0.54632	21.5113	2.92217	12.8889	0.179012	3.48997	60.5833	27.4581	32.4583	31.6389	63.0972
81val.nii.gz	0.164053	6.92408	5.33125e+07	0.865189	1.14116	25.1102	45.8738	2.91844	3.8791	0.381872	0.129857	45.744	1.14093	1002.94	4.44307	1439438508	0.703809	51.537	1.8546	126.638	13.4223	2.23867	1.837	0.0504152	0.523188	0.962344	1.44269	0.842797	0.829566	0.986103	0.959931	-0.149956	0.365206	0.179388	1.30438	0.57402	1.26769	0.725009	1.00369	1.01892	3.12676	8.96226	0.169099	4.9434	37.3019	1.82414	3.77358	29.9434	33.5094
82val.nii.gz	0.112986	2.61718	1.57593e+08	0.449814	0.526945	88.4086	326.23	4.62454	7.64307	0.296888	0.0556668	326.175	0.309147	1005.09	9.10536	4255013724	0.888807	941.721	2.65272	222445	3871.9	80.2496	90.6764	0.0495389	1.64573	0.496399	80.2425	0.933631	0.929752	0.988891	0.985871	-0.0467712	0.120151	0.0410448	1.82519	0.829082	0.60267	0.906254	0.511255	42.7315	3.04552	24.1282	0.154668	3.39678	138.654	37.3041	40.5256	28.6538	68.2949
83val.nii.gz	1.14715	221.3	2.13025e+08	5.15363	152.349	11.5977	743.544	98.9067	80.0846	65.2348	0.158571	743.386	63.2821	1103.31	1.88127	5751675743	0.0443102	9689.96	513.704	5.15532e+06	35574.8	1010.45	438.064	0.396188	12.41	3.86284	280.208	0.237509	0.164578	0.984404	0.930632	-0.758536	0.99921	0.087804	18.8138	0.027162	5.47622	0.0741114	4.42022	362.129	5.82019	97.3314	0.55618	0.807053	7.75429	385.052	799.349	2.89714	1219.87
84val.nii.gz	0.0728564	3.19608	140610501	0.592117	0.607366	40.1082	61.4768	2.15002	3.2062	0.225126	0.0442965	61.4325	0.375985	1002.18	5.76597	3796483526	0.850204	56.0491	1.91147	422.887	37.8835	4.30696	3.68117	0.0443175	0.567131	0.774061	3.2804	0.897708	0.883523	0.984812	0.96985	-0.210122	0.33402	0.0400242	1.31592	0.745905	0.919309	0.859559	0.778868	1.99703	3.16828	20.0429	0.143163	3.97673	119.029	1.95286	3.64286	26.4714	29.1143
85val.nii.gz	0.173069	11.2685	1.28884e+08	1.3634	4.52718	44.3289	193.366	7.14636	9.40871	0.804013	0.0489977	193.317	2.13801	1007.39	5.97244	3479864776	0.589187	489.913	5.44494	27893.8	930.909	46.1632	52.8128	-0.0742227	2.9237	1.68118	41.8382	0.667928	0.637141	0.975632	0.946543	-0.24671	0.623833	0.220066	2.54699	0.34171	2.21919	0.518758	1.71485	24.744	3.21068	26.1969	0.206274	2.18848	74.8268	18.8256	23.4803	9.74016	32.5984
86val.nii.gz	0.158877	35.6126	8.32457e+07	1.06222	0.971477	12.2957	177.637	13.079	21.4954	0.299153	0.121714	177.515	2.6645	1013.77	3.19261	2247632872	0.728395	1395.26	20.9544	145916	3377.2	125.235	99.6077	0.138575	3.86738	1.06128	73.0847	0.809137	0.79513	0.952869	0.935777	-0.303479	0.467909	0.0145509	3.43376	0.640616	1.27552	0.78576	1.04333	56.2106	3.61392	10.5309	0.130011	5.77808	59	53.8272	65.6914	28.1358	92.8272
87val.nii.gz	0.161047	22.1808	1.04192e+08	1.6444	4.73824	19.7073	174.296	10.3447	14.5281	0.68964	0.0956176	174.201	3.35163	1010.69	3.88381	2813196132	0.564398	698.274	8.81508	14416.3	603.287	45.1011	45.7481	-0.017495	3.10349	1.94912	34.6294	0.679671	0.648492	0.971432	0.9359	-0.255752	0.620833	0.131191	2.86474	0.352091	2.48153	0.561994	2.02069	22.7123	3.71202	15.9608	0.156478	3.96155	57.5686	26.8243	34.6863	18.4314	54.1765
88val.nii.gz	0.097886	5.04427	3.62182e+07	0.725481	1.40118	20.7629	41.9805	2.99823	3.84987	0.749162	0.0655879	41.9149	0.842244	1003.03	4.14836	9.77892e+08	0.79321	56.3121	1.89267	80.4794	11.7131	2.90384	4.27344	0.0694862	0.848718	0.781245	2.89128	0.814413	0.786989	0.965891	0.936849	-0.108592	0.274118	0.087293	1.43535	0.63725	1.04837	0.752106	0.781245	1.79432	3.11742	5.5	0.152778	3.63889	28.5556	2.01543	3.94444	18.3333	21.2778
89val.nii.gz	0.155891	40.2953	150028572	1.30194	1.41113	26.1157	360.932	15.8307	25.8004	0.47173	0.0566501	360.875	2.20794	1017.19	4.63212	4050771445	0.709394	2767.87	35.6765	760067	12025.6	274.032	233.457	0.0605783	5.44326	1.60521	190.97	0.7529	0.732602	0.972438	0.950741	-0.276709	0.565772	0.0480775	4.51146	0.520303	1.9207	0.702238	1.61615	126.872	3.53762	21.4966	0.148252	4.29042	102.862	109.351	125.131	24.8207	149.076
90val.nii.gz	0.0805218	226.294	2.29013e+08	1.53767	2.45615	19.9247	2271.75	119.723	206.433	0.387499	0.0805218	2271.67	11.5862	1192.66	4.1247	6183338480	0.644612	168658	1039.94	2369486548	4.81586e+06	14064	13011.3	0.0269424	44.8111	1.90401	10792.7	0.688384	0.677483	0.961315	0.937252	-0.301104	0.686106	0.0487111	26.6179	0.443018	2.26425	0.650354	1.90869	6768.82	3.78117	24.913	0.154739	4.76085	103.783	6735.58	7347.91	21.2112	7368.12
[truncated: 1,785 more columns]

## Sheet: Supplementary table4
ID	peri_exponential_firstorder_10Percentile	peri_exponential_firstorder_90Percentile	peri_exponential_firstorder_Energy	peri_exponential_firstorder_Entropy	peri_exponential_firstorder_InterquartileRange	peri_exponential_firstorder_Kurtosis	peri_exponential_firstorder_Maximum	peri_exponential_firstorder_Mean	peri_exponential_firstorder_MeanAbsoluteDeviation	peri_exponential_firstorder_Median	peri_exponential_firstorder_Minimum	peri_exponential_firstorder_Range	peri_exponential_firstorder_RobustMeanAbsoluteDeviation	peri_exponential_firstorder_RootMeanSquared	peri_exponential_firstorder_Skewness	peri_exponential_firstorder_TotalEnergy	peri_exponential_firstorder_Uniformity	peri_exponential_firstorder_Variance	peri_exponential_glcm_Autocorrelation	peri_exponential_glcm_ClusterProminence	peri_exponential_glcm_ClusterShade	peri_exponential_glcm_ClusterTendency	peri_exponential_glcm_Contrast	peri_exponential_glcm_Correlation	peri_exponential_glcm_DifferenceAverage	peri_exponential_glcm_DifferenceEntropy	peri_exponential_glcm_DifferenceVariance	peri_exponential_glcm_Id	peri_exponential_glcm_Idm	peri_exponential_glcm_Idmn	peri_exponential_glcm_Idn	peri_exponential_glcm_Imc1	peri_exponential_glcm_Imc2	peri_exponential_glcm_InverseVariance	peri_exponential_glcm_JointAverage	peri_exponential_glcm_JointEnergy	peri_exponential_glcm_JointEntropy	peri_exponential_glcm_MaximumProbability	peri_exponential_glcm_SumEntropy	peri_exponential_glcm_SumSquares	peri_exponential_gldm_DependenceEntropy	peri_exponential_gldm_DependenceNonUniformity	peri_exponential_gldm_DependenceNonUniformityNormalized	peri_exponential_gldm_DependenceVariance	peri_exponential_gldm_GrayLevelNonUniformity	peri_exponential_gldm_GrayLevelVariance	peri_exponential_gldm_HighGrayLevelEmphasis	peri_exponential_gldm_LargeDependenceEmphasis	peri_exponential_gldm_LargeDependenceHighGrayLevelEmphasis
1.nii.gz	4.02191	562.366	1139312501	5.53213	425.364	1.99989	948.149	268.13	204.843	280.248	0.288796	947.86	175.56	1288.72	0.356147	30761437528	0.0318575	52652.1	3630.01	5.99676e+07	59575.7	5245.7	3236.41	0.241912	42.1253	5.9351	1408.14	0.11718	0.0757452	0.928891	0.838847	-0.513883	0.997457	0.048921	55.4523	0.00508278	7.91411	0.022529	6.52441	2120.53	6.2672	429.417	0.625972	0.50065	21.8542	2103.82	5035.11	2.2449	8122.6
2.nii.gz	0.188834	238.511	1042315945	3.26195	34.0933	9.59272	686.821	58.2375	82.1076	2.97457	0.0582958	686.763	36.9966	1064.98	2.56378	28142530517	0.331766	14318.3	265.635	1.34584e+07	102938	1414.02	1006.86	0.167981	16.2878	4.13921	730.641	0.485451	0.452396	0.960574	0.916124	-0.336533	0.935268	0.130005	12.7744	0.134897	5.39917	0.351613	4.50395	605.22	5.53088	137.816	0.149963	12.3266	304.893	568.899	720.439	40.0751	2642.1
3.nii.gz	0.144034	14.2795	9.16066e+07	1.35744	2.91778	42.0837	1128.29	34.3901	58.828	0.882533	0.0870202	1128.21	1.73452	1044.3	5.94133	2473377991	0.627834	20591.7	152.604	6.54539e+07	264954	1434.55	1053.74	0.141081	9.96552	1.76178	914.288	0.734737	0.724669	0.985799	0.968647	-0.255654	0.623406	0.171617	6.80729	0.426884	2.14832	0.632947	1.77736	622.072	3.72231	10.9286	0.130102	11.7647	52.7381	817.947	876.179	57.1667	932.774
4.nii.gz	9.47515	427.828	6.19834e+08	6.26762	227.854	12.641	1657.77	264.467	136.836	283.39	0.285803	1657.48	97.4774	1278.85	1.81782	16735518121	0.0180798	36570.2	3086.15	7.70277e+07	196955	3328.51	1933.01	0.285788	29.9541	5.64032	1005.32	0.10961	0.058026	0.984582	0.923258	-0.683245	0.99986	0.0559476	52.1821	0.00442041	7.94179	0.0140594	6.37005	1315.38	6.6253	273.348	0.721236	0.303729	6.85224	1461.54	4309.83	1.77045	5564.93
5.nii.gz	0.108471	68.7672	1.42572e+08	2.04762	8.39303	22.7533	2134.67	101.534	172.084	1.48237	0.0643556	2134.6	7.6662	1176.52	4.62069	3849435786	0.473466	170814	1454.44	4404144414	7.22649e+06	15060.7	11099.1	0.124787	32.185	2.74812	9901.48	0.573345	0.541126	0.968493	0.955818	-0.273863	0.791689	0.131125	20.6886	0.230768	3.42952	0.449854	2.85092	6539.95	4.30998	12.165	0.118107	10.027	48.767	6810.69	7252.91	38.4369	49776.2
6.nii.gz	0.104592	44.1515	1.38982e+08	1.16714	1.03154	25.1364	380.398	16.8734	28.2582	0.282024	0.0495056	380.348	1.74866	1018.42	4.49688	3752519042	0.725663	3148.93	61.8296	1.60572e+06	20427.8	349.537	197.992	0.235285	4.74044	1.51179	170.701	0.796616	0.782907	0.977866	0.958396	-0.361645	0.676984	0.0446056	4.50066	0.585582	1.79619	0.758218	1.53736	136.882	3.82968	15.7015	0.117175	12.9831	97.2388	124.199	141.978	77.7015	218.679
7.nii.gz	0.05502	3.7012	1.4884e+08	0.687693	0.267773	59.4143	110.613	2.76765	4.46051	0.129549	0.0252633	110.588	0.325666	1002.83	7.07345	4018686122	0.821676	134.241	2.21182	3152.15	154.801	9.50803	9.23047	-0.0164909	0.843217	1.06587	8.39196	0.870674	0.855784	0.988704	0.973728	-0.0915496	0.300295	0.0698806	1.44903	0.669725	1.27518	0.814783	1.09039	4.68462	3.45106	17.9054	0.120982	8.32633	121.608	5.16728	7.2973	66.6216	73.2027
8.nii.gz	0.124494	5.11056	1.61617e+08	0.826903	0.508848	81.2497	637.006	12.881	22.3196	0.21576	0.0914667	636.915	0.517611	1014.6	8.10498	4363653953	0.807619	3478.48	31.4139	2.35569e+06	20578.6	224.131	130.528	0.433751	1.98726	0.822343	125.078	0.896778	0.886994	0.995383	0.988905	-0.398057	0.561776	0.0205297	2.75107	0.761108	1.00426	0.869673	0.879445	88.6646	3.72121	16.707	0.106414	10.9835	126.796	137.827	149.701	81.9936	387.076
9.nii.gz	0.0838417	3.33219	9.51709e+07	0.494643	0.597931	82.953	2304.21	28.5852	53.8133	0.380717	0.0838417	2304.13	0.400894	1058.14	9.05115	2569614966	0.865467	61670.3	8.67361	6.15341e+08	1.38739e+06	3259.86	3389.74	-0.0159842	7.63095	0.627012	3259.75	0.924746	0.9202	0.992004	0.991434	-0.0667358	0.166607	0.0603992	4.82154	0.790438	0.754469	0.885938	0.637843	1662.4	3.35214	10.1294	0.11917	7.59779	73.5647	2459.28	2502.38	75.6118	2577.2
10.nii.gz	0.0672566	1.22534	121589100	0.594444	0.350425	43.9457	693.33	15.8299	29.1808	0.174989	0.0672566	693.263	0.162145	1019.42	6.28174	3282905701	0.853167	7312.62	15.8444	4.60054e+06	41514.5	459.839	469.845	-0.0115595	5.2964	0.852696	427.324	0.886048	0.880515	0.984502	0.975968	-0.104333	0.253504	0.0436512	3.79958	0.740493	0.995756	0.85694	0.852696	232.421	3.3515	15.2735	0.130543	8.09599	99.8205	289.226	305.778	75	379.778
11.nii.gz	0.145276	0.5138	141129181	0.0608306	0.173514	128.047	18.4879	0.456774	0.372791	0.24348	0.0677583	18.4202	0.0788878	1000.46	11.0666	3810487887	0.985916	2.4199	1.05537	1.28022	0.442743	0.159752	0.166099	0.452131	0.0553663	0.114322	0.159752	0.986158	0.98339	0.993356	0.992091	-0.00189148	0.0158226	0.0020506	1.02768	0.964147	0.132777	0.981545	0.114322	0.0814627	3.33786	15.4965	0.109904	6.54092	139.014	0.0633771	1.10638	94.0496	94.156
12.nii.gz	0.301864	1.47188	5.10824e+07	0.139233	0.468646	26.4789	7.51922	0.807179	0.570851	0.481041	0.262482	7.25674	0.1981	1000.81	4.61724	1379225589	0.961553	1.24972	1.04224	0.0213011	0.0236513	0.0350798	0.0422419	0.669192	0.0422419	0.169926	0.0350798	0.978879	0.978879	0.991552	0.985919	-0.00672902	0.0372955	0.0422419	1.02112	0.926259	0.212168	0.957758	0.169926	0.0193304	2.53011	10.4118	0.204152	2.75894	49.0392	0.0192234	1.05882	45.3922	45.451
13.nii.gz	0.247245	38.7928	436595128	1.97682	8.456	10.947	125.602	9.81864	12.4884	1.39594	0.150917	125.451	5.43489	1009.99	2.69916	11788068455	0.495273	348.398	9.211	8757.13	384.116	31.6253	26.5258	0.090502	2.78756	2.79685	18.5714	0.611075	0.565665	0.968932	0.91953	-0.141213	0.657814	0.148584	2.80916	0.230473	3.80736	0.465503	3.03276	14.5378	4.47091	44.3972	0.103732	13.3568	211.977	13.4257	20.5701	52.3318	85.7897
14.nii.gz	0.0783465	2.40954	3.89105e+08	0.548792	0.346043	260.39	881.351	5.40762	9.28698	0.190829	0.0466044	881.304	0.270248	1006.63	15.3418	10505842927	0.874715	2450.55	8.30074	3.73191e+06	23048.8	166.975	150.11	0.0565162	1.64802	0.79018	146.14	0.919065	0.9121	0.997052	0.993443	-0.195754	0.389596	0.0481104	1.92129	0.788933	0.925949	0.886093	0.805618	79.2715	3.71293	38.3073	0.0997586	10.1813	335.891	97.5382	101.424	82.9635	183.388
15.nii.gz	0.0613222	4.65168	3.18924e+08	0.832399	0.79101	38.5839	2143.06	58.1319	107.259	0.33661	0.0613222	2142.99	0.508232	1103.3	6.01944	8610960376	0.812336	97625.7	404.393	1629386827	3.29716e+06	8129.2	7264.94	0.0736272	20.6861	1.22381	6697.94	0.851645	0.844511	0.97852	0.972522	-0.119823	0.370564	0.0368153	12.287	0.683285	1.40259	0.824244	1.22684	3848.53	3.75416	28.0611	0.107103	10.99	212.832	3895.35	4050.93	79.084	4129.02
16.nii.gz	0.151776	12.4875	2.12977e+08	1.28837	1.68161	29.3936	435.408	15.2175	25.0118	0.412671	0.0972134	435.311	1.58868	1016.79	4.99819	5750380530	0.685173	3202.73	28.9385	1.35291e+06	16925.7	289.637	246.535	0.0602762	5.4032	1.89596	213.995	0.756349	0.739625	0.977848	0.958113	-0.216506	0.6232	0.0963483	4.11915	0.480838	2.23565	0.686519	1.9151	134.043	4.10596	19.9806	0.0969931	13.4891	141.146	127.031	141.85	63.5825	204.665
17.nii.gz	0.294841	2.3598	1.55427e+08	0.261507	0.396475	129.519	60.3302	1.36392	1.46561	0.484596	0.217692	60.1125	0.276234	1001.38	10.9333	4196526566	0.925161	24.5475	1.21331	183.066	15.319	1.3789	1.29451	0.0131791	0.16572	0.38197	1.24808	0.961455	0.960813	0.995623	0.991421	-0.0517571	0.121672	0.0606167	1.08936	0.862069	0.479668	0.926521	0.41014	0.668351	3.39429	17.5677	0.11334	7.63721	143.4	0.949261	2.18065	89.3355	90.9806
18.nii.gz	0.0508236	6.65296	312331497	0.990619	0.692365	67.1834	1548.37	28.5501	51.0839	0.189522	0.0477248	1548.32	0.724515	1039.58	7.64134	8432950418	0.785587	22816.5	81.4156	1.38176e+08	501987	2165.71	2075.58	0.0187306	11.4354	1.48181	1914.74	0.827049	0.817507	0.986532	0.975525	-0.150978	0.479209	0.0449519	7.10894	0.633312	1.70128	0.792167	1.49111	1060.32	4.03483	27.2076	0.094144	13.7116	227.035	908.134	951.311	84.7024	1035.08
19.nii.gz	0.0630609	0.96799	2.42506e+08	0.525427	0.161331	93.9958	1912.5	23.5404	44.1409	0.126735	0.0279748	1912.47	0.0941323	1040.49	9.47477	6547649477	0.887596	34979	65.1018	2.3993e+08	601374	1620.12	1425.55	0.0544429	4.91376	0.583098	1390.59	0.934326	0.929908	0.994701	0.992294	-0.21914	0.322938	0.014006	3.65098	0.851366	0.66245	0.922186	0.582927	761.418	3.71624	21.9018	0.0977758	10.7867	198.821	1395.22	1426.96	99.3482	1525.31
20.nii.gz	0.0286581	252.353	7.43475e+08	2.61847	24.9612	30.7601	1877.91	84.275	128.585	0.261655	0.025238	1877.88	33.4797	1113.16	4.89506	20073827552	0.508061	63473	1039.08	9.35124e+08	2.1616e+06	7085.83	4357.08	0.223886	24.1859	3.03451	3746.08	0.650189	0.632866	0.979284	0.954376	-0.456472	0.928748	0.0330165	18.3935	0.379002	3.54554	0.610747	3.10202	2860.73	5.141	74.2	0.123667	17.1397	304.837	2527.5	2838.85	57.8867	5751.12
21.nii.gz	0.0415649	0.333925	5.9184e+07	0.12395	0.153459	56.9409	78.4914	1.50687	2.60965	0.0933952	0.0355213	78.4559	0.0651533	1001.56	7.47674	1597967386	0.966676	102.252	1.38495	1057.89	74.0036	5.48389	5.77432	0.448375	0.384955	0.147719	5.48389	0.97594	0.97445	0.987995	0.987582	-0.00281112	0.0220668	0.000114061	1.19248	0.950609	0.173382	0.974336	0.147719	2.81455	2.87662	9.94915	0.16863	4.83712	57.0339	3.74892	5.32203	84.0169	88.339
22.nii.gz	0.0801823	10.1989	1.05708e+08	0.9061	0.902251	56.8645	2226.45	45.7553	82.7668	0.389796	0.0701911	2226.38	0.870262	1077.79	7.19993	2854116256	0.774665	68022.2	286.822	1082240459	2.28139e+06	5559.8	4840.68	0.12389	15.4851	1.20633	4535.26	0.826462	0.812831	0.986138	0.978467	-0.160886	0.398496	0.02998	9.44489	0.643383	1.41534	0.794409	1.20975	2600.12	3.64648	10.4286	0.1146	11.0409	70.4945	2715.85	2815.85	75.9231	2890.77
23.nii.gz	0.160153	93.5712	2.26633e+08	1.55183	1.1629	24.8198	2070.98	92.1938	157.476	0.389874	0.067812	2070.91	8.19229	1158.03	4.82531	6119096544	0.641259	148138	1282.51	3268067740	5.84292e+06	13083.4	9482.68	0.122446	27.9512	1.85775	8636.9	0.750023	0.737605	0.970978	0.961102	-0.426112	0.770366	0.0434714	18.733	0.507355	2.22222	0.707482	1.92884	5641.53	4.15633	17.0947	0.101152	13.6091	108.373	5922.52	6294.4	65.2959	34929.2
24.nii.gz	0.613444	3.39746	1.52678e+08	0.424671	0.812345	130.92	402.526	4.98041	6.93491	1.10177	0.341555	402.184	0.435272	1005.54	11.179	4122303008	0.885707	1126.22	5.56858	960839	12481.4	179.724	186.829	0.00725382	2.64856	0.664037	172.375	0.913377	0.909287	0.985148	0.981916	-0.0622114	0.163485	0.0664455	2.34974	0.774472	0.797111	0.874268	0.671379	91.6383	3.3277	18.8013	0.124512	6.69497	133.742	44.5981	47.5629	42.9338	89.4967
25.nii.gz	0.142573	29.8079	7.37042e+08	1.90425	5.55678	100.34	685.784	12.9133	18.5062	0.777612	0.0985888	685.685	4.56441	1013.88	8.46531	19900133961	0.543406	1959.25	13.1501	1.45375e+06	12908.4	161.055	154.317	0.0358231	4.072	2.71872	137.268	0.660507	0.624361	0.99416	0.975787	-0.141199	0.640329	0.121935	3.36792	0.306216	3.52667	0.544934	2.86398	78.8428	4.50933	78.1855	0.109045	14.8895	389.622	77.245	88.3933	60.4003	153.478
26.nii.gz	0.0613394	1.96654	2.96645e+08	0.323711	0.356912	92.5629	52.0431	1.08047	1.45451	0.183939	0.0302882	52.0128	0.246295	1001.09	8.77878	8009419041	0.921179	17.4548	1.20484	55.6667	6.47582	0.919967	0.886218	-0.000636249	0.178659	0.459858	0.844534	0.957103	0.953429	0.99479	0.98836	-0.0395853	0.122706	0.0421562	1.09255	0.867025	0.538154	0.930209	0.467214	0.451546	3.54365	30.8041	0.104068	9.29396	272.669	0.599057	1.83446	105.149	106.125
27.nii.gz	0.135364	99.3501	2.43368e+08	1.83291	3.39483	15.9135	583.455	33.2861	53.2663	0.449724	0.0625793	583.392	7.6067	1037.71	3.56554	6570926841	0.602122	9167.91	93.8815	7.0772e+06	56445.3	687.797	504.346	0.108929	9.05123	2.14414	413.793	0.718978	0.701406	0.973186	0.946007	-0.359388	0.801287	0.0338486	6.60423	0.467646	2.52662	0.678523	2.18786	298.036	4.5288	24.5044	0.108427	14.4403	136.08	362.528	417.721	55.8319	474.305
28.nii.gz	0.054296	6.1285	8.87252e+07	0.831051	2.2367	24.7501	78.0988	4.04424	5.69103	0.31564	0.054296	78.0445	1.03183	1004.11	4.50001	2395579932	0.76937	135.875	3.05838	1660.49	124.428	12.2604	11.9108	0.0082195	1.28252	1.19922	10.116	0.82399	0.804501	0.969718	0.94726	-0.0776414	0.301975	0.0705872	1.70472	0.599805	1.44713	0.765694	1.21283	6.0428	3.56041	11.0227	0.125258	10.2417	67.7045	5.07528	7.71591	57.9773	64.6932
29.nii.gz	0.0487538	1.49852	1.41016e+08	0.369112	0.525368	126.214	2033.15	18.2558	34.348	0.253151	0.0487538	2033.1	0.240664	1033.59	11.1229	3807423220	0.911616	31455.7	9.46958	4.29778e+08	1.10132e+06	2976.77	3107.24	0.00980475	8.45612	0.609495	2976.73	0.923188	0.918773	0.9905	0.988693	-0.0518946	0.121051	0.0332083	5.22998	0.816723	0.707863	0.901632	0.609495	1521	3.17663	18.7727	0.142218	7.51699	120.333	1254.9	1275.63	75.4545	1350.08
30.nii.gz	0.0785503	2.53325	2.79975e+08	0.589074	0.334093	73.4933	196.777	3.39881	5.54302	0.197848	0.0354128	196.742	0.274382	1003.55	7.84748	7559316302	0.862197	293.978	2.58728	19100.9	589.793	21.5833	20.6235	0.0383195	0.99135	0.878303	19.5639	0.906816	0.898509	0.991458	0.982922	-0.0972225	0.267169	0.0516445	1.52515	0.759855	1.01647	0.870093	0.881845	10.5517	3.5912	29.7698	0.107086	10.3438	239.691	11.4529	13.9353	93.036	105.971
31.nii.gz	0.0623161	8.92104	3.66025e+08	1.06297	1.43799	46.2179	2139.62	49.4686	90.4353	0.420634	0.0599922	2139.56	1.07724	1088.37	6.58494	9882670900	0.738691	83162	493.409	1838187303	3.21473e+06	7031.2	5544.59	0.125735	16.8815	1.68011	5209.76	0.798741	0.784082	0.983007	0.976773	-0.135572	0.492084	0.0996147	10.5923	0.533463	2.03647	0.723913	1.73247	3143.95	3.8147	35.0324	0.113373	10.2112	228.256	3314.45	3428.92	66.4369	17722.6
32.nii.gz	0.0830493	168.616	8.30827e+08	2.72945	49.2019	35.4332	1843.46	79.2071	116.42	0.527495	0.023269	1843.44	32.0355	1111.91	5.56476	22432336322	0.459299	71662.2	1481.62	1862622168	3.37228e+06	7863.47	3320.22	0.304579	16.7064	2.95138	3011.56	0.658879	0.637652	0.985294	0.968503	-0.537142	0.926517	0.063565	16.8258	0.364114	3.78558	0.591676	3.22719	2795.92	5.16935	83.9524	0.124929	17.4115	308.649	2855.43	3131.23	57.7113	36957.7
33.nii.gz	0.237533	10.0476	6.82448e+07	0.907372	0.385607	14.6048	370.532	22.0018	38.5112	0.387868	0.180795	370.352	0.399281	1024.66	3.55957	1842610652	0.770888	5432.86	80.447	2.88047e+06	32102	512.647	325.309	0.131809	6.68093	1.14524	273.245	0.814668	0.807271	0.962321	0.944688	-0.312127	0.531494	0.0286896	5.4074	0.637304	1.35343	0.791805	1.14524	209.489	3.44102	8.35385	0.128521	9.47787	50.1077	215.708	243.554	66.5385	309.092
34.nii.gz	0.0858085	3.13354	1.74688e+08	0.545766	0.863719	157.158	426.585	4.3281	6.83474	0.346039	0.0252987	426.56	0.453975	1004.87	12.2871	4716573065	0.856995	1081.66	1.84935	94282.5	1135.15	16.1231	15.5438	-0.0216444	0.51919	0.708229	14.8917	0.924178	0.91856	0.998738	0.995176	-0.0271518	0.140996	0.0758419	1.26554	0.773589	0.843178	0.877125	0.718976	7.91674	3.52451	19.1503	0.110695	9.74145	148.26	42.8644	45.7919	83.8208	128.717
35.nii.gz	0.0689759	0.773814	4.23158e+07	0.162326	0.193259	39.9444	135.183	3.54183	6.29241	0.126264	0.0484323	135.134	0.102517	1003.75	6.23725	1142526881	0.953515	423.091	1.37133	5615.09	220.83	9.3804	10.0259	0.762125	0.371329	0.074383	9.3804	0.986738	0.986266	0.993374	0.993249	-0.00160149	0.0118649	1.89e-05	1.18566	0.973822	0.0881359	0.986247	0.074383	4.85157	2.68463	7.66667	0.18254	3.678	40.0476	16.9439	19.6429	46.2381	64.881
36.nii.gz	0.853911	8.28714	1.73364e+08	0.897783	1.69365	51.4806	345.798	9.11156	13.0679	1.4244	0.293679	345.504	1.00066	1009.85	6.7556	4680829217	0.762076	1482.35	11.7297	493758	7995.93	173.692	177.013	0.0126425	4.20762	1.55774	151.197	0.779219	0.762436	0.976945	0.960825	-0.159018	0.484178	0.109591	3.24251	0.507616	1.88291	0.701416	1.57378	87.6762	3.68661	19.3059	0.113564	7.34381	129.553	59.2605	65.3353	35.2471	99.8294
37.nii.gz	0.0423448	1.4924	1.07491e+08	0.405808	0.425656	70.796	1682.69	25.9015	49.1579	0.175611	0.0319081	1682.66	0.210385	1042	8.11808	2902246167	0.902051	33289.8	13.9947	2.60469e+08	851410	3155.6	3402.23	0.0520415	12.0492	0.619937	3151.94	0.914993	0.911303	0.983759	0.979963	-0.0357705	0.120682	0.0268853	7.02742	0.808074	0.723673	0.896264	0.619937	1639.46	3.40199	11.7879	0.119069	9.23253	89.303	1328.41	1365.51	87.7071	1452.21
38.nii.gz	0.0709489	358.297	3.75471e+08	3.47178	133.553	20.8335	2054.34	127.648	173.28	0.550549	0.0406576	2054.3	68.4111	1166.36	3.89075	10137726081	0.33567	88812.3	1335.26	7.28576e+08	1.76387e+06	7705.36	5381.04	0.152263	31.7143	3.60591	4307.32	0.528332	0.50832	0.977251	0.943032	-0.567481	0.936495	0.051657	25.9364	0.241919	4.32819	0.476395	3.7354	3271.6	5.52783	50.2029	0.181895	17.6928	92.6449	3538.94	4230.09	45.9058	7980.98
39.nii.gz	0.166925	67.3304	6.25867e+07	1.67216	2.90885	11.1957	227.963	20.1654	30.2385	0.503575	0.131694	227.831	8.96766	1021.33	2.94804	1689840609	0.591667	2374.14	44.4104	288916	5827.95	191.164	101.406	0.180595	4.33799	1.56094	79.0966	0.73631	0.71212	0.965554	0.935746	-0.43504	0.672808	0.0245159	4.32136	0.506298	1.89242	0.69455	1.58184	73.1425	3.97543	9.1	0.151667	13.65	35.5	92.26	115.3	55.9	170.2
40.nii.gz	0.0902744	1.19925	4.60498e+07	0.151097	0.384848	30.6756	7.51476	0.540054	0.554408	0.16752	0.0526511	7.46211	0.175419	1000.54	5.06689	1243343469	0.957467	1.29786	1.02047	0.0153936	0.0164256	0.0190547	0.020471	0.681705	0.020471	0.107944	0.0190547	0.989764	0.989764	0.995906	0.993176	-0.00243498	0.0176811	0.020471	1.01024	0.961182	0.128415	0.979529	0.107944	0.00988143	2.96507	6.86957	0.149338	5.70888	44.0435	0.0212665	1.06522	72.5217	72.587
41.nii.gz	0.116597	167.804	1.70002e+08	1.78963	1.54594	38.5817	2055.24	75.2931	121.265	0.260047	0.0605976	2055.18	21.466	1118.04	5.97213	4590050726	0.598724	93758.6	604.625	1332695535	2.39181e+06	5663.63	4116.87	0.0832654	15.8294	1.68448	3732.65	0.76171	0.750224	0.986769	0.974482	-0.341199	0.592862	0.0259391	11.9594	0.545937	2.03367	0.730535	1.7524	2445.13	4.37377	13.2941	0.0977509	14.9237	81.4265	3748.33	4001.04	65.7941	21584.6
42.nii.gz	0.02992	43.7413	9.87619e+07	1.53411	1.66761	70.4004	1676.28	37.1524	61.1312	0.201852	0.0107148	1676.27	5.69958	1053.42	8.01366	2666571949	0.622522	33999.4	98.0538	150829441	475142	1806.89	1631.29	0.20273	9.17913	1.64772	1513.47	0.764932	0.750278	0.991735	0.980647	-0.464119	0.787147	0.0688117	6.80882	0.515831	2.00418	0.710743	1.6928	859.544	4.14039	9.60674	0.107941	16.0954	55.4045	1357.55	1426.12	70.2584	1495.58
43.nii.gz	0.0995973	0.377997	5.40497e+07	0.13304	0.0973115	51.3353	13.7453	0.458767	0.521287	0.163462	0.0795519	13.6658	0.0517851	1000.46	7.07079	1459342959	0.963649	3.35293	1.04486	0.27548	0.146246	0.0839133	0.0897209	0.603793	0.0448604	0.12153	0.0839133	0.985047	0.982056	0.993098	0.991028	-0.00261247	0.0193525	0.00560756	1.02243	0.957317	0.14396	0.97757	0.12153	0.0434085	2.68129	10.4444	0.193416	3.44444	52.037	0.0727023	1.14815	52.4444	52.5926
44.nii.gz	0.072948	1.80006	2.2997e+08	0.808206	0.3057	142.985	1911.45	21.8787	39.6736	0.194561	0.0278174	1911.42	0.185174	1031.83	11.1905	6209183391	0.823988	20438.7	129.375	1.8347e+08	458214	1373.68	957.852	0.294654	5.69152	1.15408	909.513	0.862236	0.852333	0.995904	0.988964	-0.324707	0.580917	0.0290928	4.65012	0.698568	1.34044	0.833961	1.17578	582.882	3.66845	24.7037	0.114369	10.0154	177.981	815.33	843.185	84.1667	927.546
45.nii.gz	0.0207729	0.638496	1.26489e+08	0.585578	0.0812612	77.424	305.226	5.48139	9.92164	0.0427091	0.0112571	305.215	0.0652741	1005.94	8.18376	3415208331	0.861888	920.763	5.33594	119750	1890.58	36.0909	24.9242	0.105267	0.877373	0.624441	23.607	0.924795	0.91655	0.995778	0.989728	-0.115328	0.214815	0.0285231	1.5323	0.812787	0.727764	0.899581	0.627344	15.2538	3.49587	14.52	0.11616	9.18234	107.736	36.3264	40.488	79.608	119.096
46.nii.gz	0.255291	2.06989	1.48449e+08	0.44234	0.503097	63.6003	42.3053	1.50801	1.66247	0.526358	0.177793	42.1275	0.260413	1001.52	7.15333	4008131487	0.883218	17.6204	1.40359	62	8.70107	1.54727	1.62413	0.00233433	0.359313	0.783271	1.46179	0.909614	0.89914	0.986773	0.97213	-0.0696294	0.198643	0.0729237	1.1895	0.740387	0.949638	0.856234	0.80339	0.792848	3.3098	18.2027	0.122991	6.37546	130.716	0.613039	1.93243	56.1351	57.3919
47.nii.gz	0.0717916	5.17592	8.45545e+07	0.790708	1.70465	23.7947	193.212	8.75461	14.2599	0.379059	0.0717916	193.141	0.820193	1009.32	4.6902	2282971199	0.796777	1142.92	9.61072	119658	2901.7	87.598	75.416	0.0332287	2.52098	1.0514	67.5612	0.853906	0.841553	0.972075	0.961916	-0.170703	0.396991	0.0486598	2.44533	0.664275	1.25435	0.811645	1.0599	40.7535	3.51599	9.53012	0.114821	11.0193	66.1325	44.8239	51.4096	83.988	222.88
48.nii.gz	0.0419035	0.687446	1.50289e+08	0.256541	0.18096	64.3311	40.2957	0.95434	1.44216	0.129886	0.0217157	40.274	0.0981836	1000.96	7.73185	4057815375	0.934933	20.1307	1.15985	48.116	6.55332	0.949173	0.983655	0.0601822	0.159853	0.317606	0.949173	0.968421	0.966719	0.992695	0.988997	-0.00512803	0.0433157	0.0336251	1.07993	0.90356	0.367848	0.949759	0.317606	0.483207	3.26862	18.0133	0.120089	7.12996	140.24	0.758933	2.01333	97.5067	98.52
49.nii.gz	0.15379	2.16738	1.43883e+08	0.63869	0.217224	119.365	1088.89	12.9832	23.2819	0.257404	0.0677342	1088.82	0.192932	1017.41	10.6068	3884843387	0.848869	8995.09	9.75059	3.39152e+07	162332	839.023	869.242	-0.0136158	5.56202	0.971635	827.316	0.868877	0.858295	0.99033	0.984018	-0.107151	0.274858	0.0250975	3.82169	0.716084	1.13263	0.842313	0.974946	427.066	3.45466	16.7842	0.120749	9.25915	117.993	357.171	369.295	83.4173	451.712
50.nii.gz	0.165707	5.3091	4.4005e+08	0.914059	0.532432	52.8045	746.689	14.245	25.0798	0.36533	0.0736945	746.615	0.353499	1016.36	6.4164	11881341692	0.805153	4287.5	49.4913	4.36337e+06	32774.8	336.697	186.795	0.197973	3.28451	1.08049	174.631	0.886682	0.880689	0.993362	0.983776	-0.25616	0.515252	0.0481759	3.27511	0.731022	1.26865	0.852247	1.11543	130.873	3.95978	42.1221	0.0988781	12.0383	342.995	169.362	183.101	87.6385	277.542
51.nii.gz	0.0495593	8.00092	4.96525e+07	0.90966	0.61831	24.7219	371.162	15.0785	26.1792	0.206083	0.0315633	371.13	0.768591	1017.07	4.76906	1340617517	0.735243	4042.78	11.3731	878779	13339.3	238.367	243.741	0.125095	4.07578	0.844823	217.482	0.863309	0.854497	0.975723	0.968734	-0.147293	0.297632	0.0559281	3.15526	0.699668	1.01959	0.825228	0.844823	120.527	3.59228	5.70833	0.118924	10.3733	35.2917	161.368	176.708	55.375	231.083
52.nii.gz	0.349941	2.10301	9.95258e+07	0.421622	0.816453	30.8832	214.414	7.1559	11.9493	0.602368	0.218094	214.196	0.394196	1007.75	5.4576	2687196456	0.882757	1206.32	18.4769	368874	5524.55	96.1807	39.1438	0.34413	1.06819	0.457482	36.7706	0.941796	0.940458	0.988442	0.986243	-0.335027	0.372414	0.0603098	1.92439	0.818633	0.596332	0.901	0.506413	33.8311	3.31967	12.5918	0.128488	6.67763	86.5102	47.4961	52.5816	49.3265	198.99
53.nii.gz	0.0985936	4.17497	2.24852e+08	0.699553	0.745215	44.4372	2352.16	53.3327	98.9127	0.286246	0.0985936	2352.07	0.552199	1096.55	6.42269	6071004858	0.837113	92907.5	237.275	1604313404	2.97326e+06	6705.72	6202.28	0.00987651	16.5608	0.797546	5870.64	0.891737	0.886943	0.984384	0.979735	-0.113101	0.241952	0.0181797	9.76111	0.771692	0.927118	0.876547	0.804592	3227	3.66242	20.1444	0.107724	9.58603	156.54	3712.31	3844.87	65.3957	11027.1
54.nii.gz	0.196126	3.9746	264509127	0.685541	0.879224	119.395	2038.43	20.2118	36.5144	0.489993	0.0518955	2038.38	0.551974	1032.75	10.4458	7141746428	0.8391	25737	172.967	3.54013e+08	659503	1476.26	857.329	0.0969381	4.30847	1.12726	823.918	0.872484	0.862934	0.99661	0.99251	-0.112591	0.344066	0.0740426	3.57797	0.682056	1.31995	0.82239	1.12948	583.397	3.63718	27.2581	0.109912	9.86863	208.097	1026.08	1049.65	82.9435	1131.66
55.nii.gz	0.0855324	1.61191	457312530	0.27143	0.238853	140.572	396.61	3.27533	5.56363	0.175327	0.0403872	396.569	0.177157	1003.64	11.3592	12347438310	0.943682	734.93	2.644	244212	3444.61	52.9612	51.5067	0.0614365	0.936259	0.428129	50.2561	0.959424	0.956578	0.995189	0.992768	-0.0292311	0.0864316	0.0238965	1.48097	0.891721	0.484324	0.943805	0.428129	26.117	3.48287	49.0837	0.108114	8.02228	428.432	29.2068	31.6388	106.181	136.819
56.nii.gz	0.142725	0.693211	9.93025e+07	0.162775	0.23069	53.5478	64.9712	1.49619	2.24734	0.243524	0.0447041	64.9265	0.106616	1001.53	7.12844	2681167542	0.960208	60.9475	1.52701	441.429	43.541	4.89407	5.30208	0.126093	0.527011	0.314909	4.89407	0.950725	0.946084	0.980818	0.976973	-0.00605985	0.04721	0.000656163	1.26351	0.89646	0.369473	0.945436	0.314909	2.54904	3.03931	14.4343	0.145801	5.02989	95.0606	2.0602	3.50505	86.3939	88.899
57.nii.gz	0.0158432	5.69196	5.20462e+08	0.953311	0.257258	73.4341	1710.15	29.0518	53.0029	0.0785506	0.0121435	1710.13	0.353516	1043.47	8.11037	14052462365	0.802498	29884.2	270.298	366201834	920113	2828.45	1968.64	0.206231	9.62571	1.36903	1852.06	0.849362	0.840422	0.989837	0.981412	-0.301595	0.633382	0.039872	6.9859	0.674191	1.55779	0.818326	1.36808	1199.27	3.98418	46.5858	0.0974598	11.8083	383.594	1192.94	1238.06	76.749	1313.81
58.nii.gz	0.0632976	1.25193	1.83757e+08	0.505307	0.133753	93.4837	295.788	4.48138	7.87682	0.115446	0.0272575	295.761	0.126189	1004.81	8.95007	4961427298	0.883287	668.617	3.34327	64233	1298.34	33.6501	31.1721	0.120201	1.12522	0.661941	29.6023	0.922037	0.915964	0.994072	0.98658	-0.250597	0.324079	0.0300028	1.62536	0.812223	0.771585	0.898628	0.668863	16.2056	3.68284	17.6264	0.0968482	10.6135	160.758	26.3607	29.6484	90.8242	126.857
59.nii.gz	0.209616	3.88677	1.81817e+08	0.719902	0.561879	99.3836	1805.37	25.1577	45.5435	0.421633	0.118073	1805.25	0.401673	1037.23	9.32563	4909063057	0.831378	24892.9	64.2751	2.18715e+08	672869	2425.39	2372.11	0.0681544	10.6622	1.11395	2235.38	0.858104	0.852264	0.989387	0.980617	-0.172897	0.425345	0.0481318	6.80545	0.687195	1.29526	0.826717	1.12282	1199.38	3.54771	19.355	0.114527	9.86674	140.503	993.593	1028.05	86.0414	1128.71
60.nii.gz	0.0862137	0.610943	3.79606e+08	0.278577	0.128536	89.5847	280.96	3.17968	5.63529	0.146608	0.0462913	280.914	0.076371	1003.45	9.11148	10249356268	0.942616	542.44	2.73455	86290.1	1744.52	39.7291	38.3158	0.00948494	0.990495	0.421102	36.9831	0.956997	0.953407	0.992573	0.989348	-0.0173532	0.0652911	0.0103499	1.51296	0.897566	0.475303	0.947084	0.422387	19.5112	3.19534	53.9178	0.143018	6.38628	355.366	21.206	23.6552	104.013	126.668
61.nii.gz	0.155589	38.2549	1.20907e+08	0.902333	0.433142	18.0276	2127.74	116.958	208.264	0.283973	0.0844879	2127.66	1.79993	1206.94	4.09172	3264497123	0.756133	209120	2586.58	5648353679	8.23637e+06	15171.8	6857.43	0.299853	18.7068	0.71111	6216.11	0.884267	0.878484	0.980229	0.97552	-0.155696	0.299509	0.00368709	16.494	0.753916	0.925168	0.85948	0.800586	5507.3	3.62409	8.90361	0.107272	9.19117	62.759	8347.79	8934.83	67.7229	140193
62.nii.gz	0.133406	4.03467	2.16341e+08	0.734848	0.889783	64.5056	568.855	10.8317	18.4964	0.496279	0.0467878	568.809	0.532049	1012.58	7.62445	5841209805	0.83729	3532.56	16.6746	3.00964e+06	27209.7	298.667	276.656	0.0347931	4.00685	1.11079	255.336	0.864798	0.853463	0.986715	0.977048	-0.13346	0.353862	0.0259231	3.12212	0.706329	1.27804	0.838124	1.11464	143.831	3.53674	25.2559	0.119696	8.89859	176.668	139.787	148.701	77.2938	224.995
63.nii.gz	0.431139	1.5267	4.00685e+07	-3.2e-16	0.382957	17.5575	4.41884	0.85577	0.427027	0.647317	0.316752	4.10209	0.196534	1000.86	3.5223	1081849777	1	0.484343	1	0	0	0	0	1	0	-3.2e-16	0	1	1	1	1	0	0	0	1	1	-3.2e-16	1	-3.2e-16	0	2.65515	6.65	0.16625	2.9875	40	0	1	36.05	36.05
64.nii.gz	0.0131767	1.69592	1.7165e+08	0.635923	0.243433	29.6246	239.212	7.26745	12.9569	0.0759915	0.00896346	239.203	0.214071	1007.81	5.16438	4634545880	0.852806	1091.85	6.14382	92758.2	2254.51	66.8285	61.0724	0.00967459	1.97973	0.814182	56.1919	0.900243	0.893647	0.982527	0.974297	-0.141337	0.275168	0.0394932	2.07358	0.764559	0.944112	0.871798	0.815911	31.9752	3.58005	18.9408	0.112076	8.92896	144.124	42.5163	48.1183	72.8343	119.953
65.nii.gz	0.0664495	1.65791	1.88032e+08	0.520181	0.196836	49.5137	345.019	7.38027	13.2963	0.130875	0.0330029	344.986	0.155974	1008.16	6.70631	5076856604	0.884996	1572.7	6.0978	379584	6063.33	115.19	115.3	0.000268842	2.44574	0.696615	105.431	0.909599	0.903111	0.9858	0.978231	-0.0488673	0.151051	0.0126601	2.26351	0.804942	0.80152	0.895095	0.696615	57.6224	3.68251	18.7189	0.101183	9.44894	163.724	62.6377	68.3459	77.4	144.746
66.nii.gz	0.063697	1.63806	5.0246e+08	0.673787	0.252653	68.4223	832.953	12.2871	22.4357	0.150311	0.0228622	832.93	0.154774	1014.71	7.6342	13566423773	0.862083	4906.21	29.0932	6.48704e+06	52168	507.09	456.077	0.0570897	5.33966	1.1579	426.021	0.875227	0.86828	0.988544	0.978124	-0.190274	0.447367	0.0285446	3.99495	0.72872	1.31833	0.852566	1.16841	240.792	3.76146	50.8402	0.104181	10.2937	420.697	194.323	205.686	83.8033	299.543
67.nii.gz	0.044834	2.10301	1.04446e+08	0.412617	0.640586	94.8178	1856.09	20.6067	38.5587	0.238819	0.0422089	1856.05	0.35766	1037.67	9.68109	2820053968	0.900096	35129.5	7.86727	2.83424e+08	794870	2332.6	2434.93	-0.0270099	6.86727	0.552148	2332.6	0.931131	0.924802	0.99117	0.990358	-0.00962052	0.0785333	0.025836	4.43363	0.830493	0.642385	0.909763	0.552148	1191.88	3.24826	12.7938	0.131895	6.90148	87.3093	1404.37	1429.37	82.0722	1510.44
68.nii.gz	0.0473313	480.479	1000930430	3.16718	48.4337	13.4524	2043.84	164.034	251.042	0.671384	0.0473313	2043.8	53.895	1243.8	3.32801	27025121613	0.394179	192059	1505.81	2054824972	4.63315e+06	15026.4	12860.7	0.0751488	47.9144	3.65118	10488.4	0.566211	0.54584	0.953962	0.925827	-0.420477	0.941598	0.0604918	30.5024	0.263706	4.32227	0.505769	3.74235	6971.78	5.49367	100.598	0.155484	15.4133	255.034	7662.61	8788.54	42.9474	14003
69.nii.gz	0.0322578	0.816187	2.16988e+08	0.204841	0.300678	211.766	941.07	4.91036	8.94018	0.148821	0.0222714	941.048	0.146267	1006.96	14.5137	5858670652	0.95397	4116.85	3.05127	1.21919e+07	66179.4	367.301	375.22	-0.0111734	2.04366	0.297387	367.294	0.971193	0.969592	0.994719	0.994454	-0.0253994	0.0612587	0.023023	2.02335	0.917345	0.342056	0.957429	0.299485	185.63	3.46638	23.9252	0.1118	8.41916	204.15	164.399	168.051	107.673	274.724
70.nii.gz	0.013134	0.672342	1.25424e+08	0.50032	0.0997948	109.775	408.813	5.03172	9.17921	0.0462345	0.0106656	408.803	0.0564601	1005.73	10.2151	3386457630	0.876041	1398	3.51112	362982	4496.92	60.4535	57.608	0.000433303	1.1625	0.669842	55.3723	0.918366	0.912186	0.995306	0.990401	-0.0791282	0.203614	0.0475933	1.60219	0.790127	0.793656	0.885947	0.676527	29.5154	3.61652	12.7742	0.103018	9.50546	108.629	54.6017	58.379	85.6452	143.169
71.nii.gz	0.0221919	35.8684	197452847	1.23542	0.503286	129.804	1697.74	24.3035	41.9469	0.109165	0.00753085	1697.73	1.59476	1033.11	10.6602	5331226870	0.730548	18115.1	40.6959	1.78084e+08	543093	1855.81	1867.69	-0.0140845	9.75876	1.66095	1747.56	0.78209	0.769264	0.991089	0.980002	-0.130611	0.420213	0.0413974	6.09763	0.56275	1.93283	0.744968	1.67959	930.875	4.05498	18.8378	0.101826	11.1322	135.151	720.389	753.281	59.3784	811.757
72.nii.gz	0.0771569	61.9484	1.1977e+08	1.41141	1.15651	25.2951	1275.91	51.7734	88.2389	0.31239	0.0646803	1275.85	4.48171	1068.02	4.58254	3233793545	0.658594	34440.5	207.137	7.68292e+07	330622	1792.53	1259.45	0.0420937	8.96499	1.45122	1125.98	0.798044	0.785464	0.987694	0.976212	-0.187204	0.451585	0.0724514	6.78729	0.563625	1.71509	0.744798	1.45286	762.993	3.659	14.4476	0.137596	10.0323	69.1524	1371.49	1496.71	56.1429	1750.71
73.nii.gz	0.0834697	0.374097	2.21206e+08	0.125169	0.0948698	110.722	29.989	0.462812	0.56539	0.147868	0.0335441	29.9555	0.0469349	1000.47	10.2757	5972562662	0.973096	6.3991	1.08422	7.46964	1.61351	0.367485	0.380541	0.297592	0.0842228	0.153691	0.367485	0.983798	0.981508	0.993442	0.991911	-0.00190437	0.0182555	0.0048887	1.04211	0.958321	0.175001	0.97869	0.153691	0.187007	3.36956	24.5023	0.11087	6.75121	215.054	0.187998	1.28054	84.3665	84.6471
74.nii.gz	0.428201	2.14769	1.83181e+08	0.538831	0.471502	102.554	158.575	3.15106	4.29141	0.72438	0.329222	158.245	0.258054	1003.24	9.29625	4945895713	0.873143	178.73	3.15013	14150.6	439.487	16.7077	13.2636	0.0913146	0.845056	0.800929	12.2178	0.901909	0.88925	0.99178	0.981216	-0.121671	0.276003	0.0261774	1.48167	0.763718	0.938258	0.871895	0.810979	7.49282	3.41241	21.5824	0.118585	6.42386	158.912	6.81778	8.89011	51.5055	63.3516
75.nii.gz	0.11152	0.866844	1.02134e+08	0.158841	0.268639	43.6066	13.5396	0.65716	0.671933	0.262669	0.0520696	13.4876	0.123676	1000.66	5.9987	2757627980	0.961361	2.59756	1.07905	0.275294	0.158154	0.110932	0.123482	0.279796	0.0790457	0.304097	0.110932	0.967883	0.964921	0.989703	0.98246	-0.00694395	0.0496035	0.0401638	1.03952	0.895036	0.360925	0.943173	0.304097	0.0586037	3.07313	14.6275	0.143406	4.82199	98.0588	0.0481546	1.10784	74.9216	75.0294
76.nii.gz	0.113687	1.14419	1.1726e+08	0.356004	0.406437	39.8771	25.1445	1.10442	1.34807	0.335448	0.0590673	25.0854	0.17922	1001.11	5.93164	3166019026	0.901381	11.8464	1.18422	9.46851	2.15637	0.565416	0.605785	0.0438046	0.184222	0.506627	0.565416	0.945734	0.94216	0.988759	0.979369	-0.0107707	0.0799424	0.0666228	1.09211	0.829274	0.598392	0.908235	0.506627	0.2928	3.39999	13.4274	0.114764	8.92965	105.462	0.37227	1.60684	88.094	88.7009
77.nii.gz	0.0968319	0.488679	3.77381e+08	0.190678	0.126061	98.8765	27.502	0.502234	0.596042	0.151253	0.0464298	27.4555	0.0657125	1000.5	9.31061	10189275023	0.958151	4.71296	1.09021	4.77413	1.09456	0.28556	0.295854	-0.0153466	0.0902123	0.301345	0.28556	0.97473	0.971974	0.994364	0.989964	-0.00349071	0.0344662	0.0224227	1.04511	0.921958	0.34147	0.959875	0.301345	0.145353	3.29427	46.5703	0.123529	6.38405	361.223	0.151567	1.24934	97.8223	98.0716
78.nii.gz	0.0620192	0.602673	3.11717e+08	0.212057	0.214822	92.4394	77.8995	1.12988	1.73414	0.149885	0.0252305	77.8742	0.0956194	1001.15	9.20321	8416363367	0.955584	44.9568	1.63124	1169.08	62.3003	4.09982	3.05627	0.0605774	0.288912	0.306005	2.94697	0.968122	0.965268	0.992368	0.988838	-0.0887553	0.121621	0.0111312	1.16588	0.919613	0.353917	0.95853	0.313223	1.78902	3.46912	33.4437	0.107536	8.05345	297.186	1.64177	2.97428	85.9582	87.9904
79.nii.gz	0.295174	154.536	2.21039e+08	2.77206	15.8476	10.4035	525.923	44.1185	63.8462	1.96071	0.0806663	525.843	22.1939	1048.67	2.76086	5968065898	0.364867	9515.5	189.881	7.81833e+06	67128	1019.25	730.578	0.174092	14.4571	3.46732	510.042	0.500183	0.470031	0.952333	0.905034	-0.413008	0.942779	0.128585	10.7601	0.16649	4.32273	0.385123	3.61445	437.458	4.97028	32.8408	0.163387	11.2513	73.3383	377.454	467.373	30.4627	569.96
80.nii.gz	0.048401	0.548709	5.60293e+07	0.129234	0.0562842	41.2174	5.1639	0.261514	0.301408	0.0830713	0.0435962	5.1203	0.0502017	1000.26	6.01939	1512791679	0.964923	0.501101	1.04746	0.0318377	0.0346547	0.0428652	0.0474552	0.436599	0.0474552	0.228119	0.0428652	0.976272	0.976272	0.990509	0.984182	-0.00620464	0.0412488	0.0474552	1.02373	0.911975	0.275574	0.952545	0.228119	0.0225801	3.10009	7.53571	0.134566	5.82143	54.0357	0.0175383	1.05357	78.0714	78.125
81.nii.gz	0.0281561	2.93496	4.67842e+08	0.776846	0.390638	36.5565	1910.79	53.9312	100.675	0.131763	0.0267199	1910.76	0.284361	1092.46	5.84567	12631742252	0.830188	82704.4	151.002	8.53678e+08	2.18966e+06	6528.51	6475.96	0.00392018	20.126	1.14845	6043.36	0.868586	0.861482	0.976041	0.97061	-0.101697	0.349944	0.031896	11.437	0.710273	1.32461	0.841437	1.16151	3251.12	3.74262	42.8724	0.109368	11.1186	325.434	3304.33	3441.08	96.7755	5782.31
82.nii.gz	0.0248843	58.8269	1.90928e+08	1.61548	0.740424	27.0349	1701.36	71.2996	120.479	0.116362	0.0119331	1701.35	7.55013	1113.46	5.03629	5155064796	0.620762	92111.5	785.013	1123266557	2.78326e+06	8756.27	6997.01	0.0768945	24.31	1.86514	6237.92	0.752184	0.736577	0.968073	0.959845	-0.563731	0.857804	0.0458632	16.1889	0.506611	2.24547	0.704307	1.92649	3938.32	4.2197	16.2468	0.105498	13.4244	95.5974	3678.66	3906.98	63.3377	14547.4
83.nii.gz	0.100312	0.613378	1.0369e+08	0.236155	0.119751	68.6945	195.111	3.12151	5.57838	0.17285	0.0682693	195.042	0.0634515	1003.35	8.01138	2799640819	0.942879	450.151	2.89534	41340.1	1026.38	29.0297	26.3183	0.171953	0.84406	0.2659	25.1737	0.965927	0.964836	0.990447	0.987862	-0.029639	0.0647762	0.011169	1.44767	0.921438	0.306676	0.959225	0.2659	13.837	3.45817	11	0.106796	8.75558	97.1165	17.9534	20.4272	106.631	126.058
84.nii.gz	0.874312	2.2986	6.11863e+07	-3.2e-16	0.973515	7.51251	4.6427	1.52538	0.58596	1.29838	0.733398	3.90931	0.358243	1001.53	2.01407	1652029516	1	0.654176	1	0	0	0	0	1	0	-3.2e-16	0	1	1	1	1	0	0	0	1	1	-3.2e-16	1	-3.2e-16	0	2.21688	14.8361	0.243214	1.38027	61	0	1	63.5574	63.5574
85.nii.gz	0.0992248	279.993	1.52184e+08	2.92601	42.0166	7.71903	675.584	72.1135	101.866	1.99777	0.0464647	675.538	45.7693	1081.96	2.33164	4108968425	0.366036	21218.9	295.073	1.94564e+07	130026	1879.45	1909.4	-0.00767862	26.3372	3.82539	1187.67	0.394455	0.362009	0.928092	0.869775	-0.390943	0.939244	0.0603547	17.2086	0.119471	4.65756	0.320366	3.9095	947.212	4.61439	23.4615	0.180473	7.23053	47.5846	843.939	1072.65	23.3538	1210.94
86.nii.gz	0.0816476	0.74061	342978438	0.297956	0.175661	147.965	313.148	2.64065	4.50416	0.167888	0.0349638	313.113	0.0959238	1002.9	11.8331	9260417826	0.931184	513.589	1.79554	91740.1	1637.96	31.4301	32.004	-0.0128105	0.728557	0.475027	31.1749	0.953664	0.949052	0.995326	0.992831	-0.0153881	0.07467	0.0273813	1.36533	0.871827	0.54176	0.933267	0.475027	15.8585	3.41573	38.2727	0.112237	7.92788	317.534	20.2301	22.3372	102.32	123.657
87.nii.gz	0.120518	114.768	3.21523e+08	2.31952	11.0281	20.9538	1809.17	97.3631	157.354	0.862598	0.0578192	1809.12	15.4733	1152.65	4.37236	8681118155	0.47647	124401	2228.67	3293580249	5.81115e+06	12807.2	5594.95	0.293468	21.6327	2.7365	5088.49	0.645615	0.618371	0.976006	0.963126	-0.395437	0.868509	0.0853453	18.8842	0.317402	3.38824	0.553667	2.92716	4600.53	4.56337	32.4959	0.13428	15.9321	115.306	4957.55	5366.02	58.9917	93149.9
88.nii.gz	0.118405	1.74344	1.71581e+08	0.354445	0.395031	77.608	80.3905	1.66785	2.34508	0.288544	0.0477548	80.3427	0.24194	1001.7	8.4407	4632698456	0.909374	61.6651	1.44573	863.008	60.6347	4.72998	4.96813	0.0491757	0.418104	0.481851	4.68506	0.94743	0.943165	0.98987	0.984868	-0.124997	0.204514	0.0361275	1.2161	0.849841	0.585259	0.920288	0.509346	2.42453	3.4565	18.5439	0.108444	7.90445	155.503	2.41845	3.91228	86.8129	90.1462
89.nii.gz	0.073386	2.10954	4.46135e+08	0.643205	0.295573	158.487	961.798	9.80034	17.5215	0.185934	0.0292083	961.768	0.264751	1011.56	11.1113	12045636221	0.867456	3547.94	11.6461	6.12343e+06	36271	269.828	251.946	0.0322422	2.92902	0.861051	242.251	0.909595	0.904345	0.995628	0.98888	-0.140534	0.329498	0.0250672	2.6102	0.795505	0.977037	0.890816	0.866101	130.443	3.66655	48.1468	0.110428	10.1361	378.211	140.728	148.856	94.4725	242.328
90.nii.gz	0.158909	45.0051	4.89676e+07	1.04117	0.847152	13.7391	261.941	19.0538	31.9457	0.336276	0.127276	261.814	1.86294	1020.72	3.42821	1322123923	0.694885	3392.23	56.7955	1.08438e+06	15875.1	329.733	196.928	0.159268	5.2187	1.23357	166.291	0.789358	0.781508	0.957731	0.940658	-0.382351	0.625848	0.0943605	4.6203	0.543855	1.54689	0.724678	1.28063	131.665	3.50606	5.38298	0.114531	12.0661	32.6596	133.416	155.128	66.5745	579.553
91.nii.gz	0.0602535	0.692023	1.3037e+08	0.179576	0.163146	125.854	122.61	1.36632	2.15048	0.15259	0.0245986	122.586	0.0988216	1001.42	11.1286	3520001539	0.954675	114.925	1.29204	3083.99	132.312	5.88526	6.07967	0.060235	0.292044	0.302206	5.88526	0.96973	0.969329	0.994907	0.99331	-0.00549019	0.0439447	0.0404266	1.14602	0.902869	0.353099	0.949107	0.302206	2.99123	3.2931	16.0923	0.123787	6.73254	124.108	4.40615	5.84615	89.1231	93.9692
92.nii.gz	0.10211	63.9727	1.16767e+08	1.1156	0.22021	45.1786	952.943	28.9549	50.0631	0.167952	0.0801361	952.863	2.6179	1035.01	5.99139	3152700460	0.744971	12505.7	198.001	3.20975e+07	162800	1111.36	507.797	0.334193	6.46784	1.24168	453.263	0.825427	0.815999	0.990071	0.974978	-0.505672	0.717172	0.019651	6.30484	0.65779	1.4508	0.805173	1.25597	404.79	3.81057	12.5229	0.114889	13.3137	81.2018	495.102	539.587	85.9541	624.541
93.nii.gz	0.0928981	1.27675	1.59031e+08	0.335432	0.27403	140.828	301.501	2.9605	4.9409	0.224936	0.0404957	301.46	0.161334	1003.26	11.6247	4293847916	0.914116	598.111	2.02797	136589	2373.05	44.441	46.156	-0.0224238	1.0211	0.557117	44.4325	0.937341	0.934051	0.993347	0.989768	-0.0182468	0.0982338	0.0532651	1.51193	0.825426	0.650402	0.906715	0.557117	22.6492	3.4944	17.7089	0.112081	8.52988	144.43	23.6803	25.9494	75.1899	100.139
94.nii.gz	0.202704	339.113	4.16277e+08	3.6486	219.521	3.51627	673.832	110.405	134.713	1.57737	0.0432409	673.789	101.905	1121.44	1.2345	11239482552	0.303237	24635.2	1065.9	1.92501e+07	105476	2780.96	964.15	0.452475	17.3912	3.94449	656.258	0.486178	0.456049	0.958869	0.906485	-0.584203	0.979294	0.0508579	23.5099	0.188769	4.93814	0.421264	4.1748	936.278	5.58602	66.136	0.199806	17.0019	100.372	975.908	1494.67	42.855	1964.72
95.nii.gz	0.640882	1.5329	1.61518e+08	0.108877	0.291883	153.346	88.4356	1.58236	1.31891	0.832527	0.538309	87.8973	0.152442	1001.61	12.2466	4360976664	0.975387	48.0122	1.26061	1002.09	60.8315	3.86037	3.98996	0.218226	0.260607	0.175562	3.86037	0.977367	0.974701	0.993408	0.991925	-0.00291066	0.0243093	0.00371674	1.1303	0.945368	0.203843	0.971718	0.175562	1.96258	3.30927	19.0621	0.118398	6.39042	157.037	1.80595	3.0559	59.472	61.528
96.nii.gz	0.250325	163.822	6.83276e+07	2.91989	92.9887	9.02349	477.76	62.296	73.6193	3.81744	0.162074	477.598	45.6535	1067.14	2.339	1844843949	0.313889	10319.7	282.486	3.29346e+06	30401.9	802.528	350.981	0.312759	10.3847	2.67418	241.388	0.51191	0.479999	0.970035	0.917828	-0.694413	0.947575	0.0609692	12.4703	0.20806	3.43159	0.432062	2.85372	288.377	4.68823	9.93333	0.165556	14.0822	18.8333	407.916	580.4	37.7667	733.233
97.nii.gz	0.101924	0.801725	6.51967e+07	0.312211	0.116813	34.6139	41.5014	1.49448	2.36647	0.151614	0.0788396	41.4226	0.072825	1001.51	5.4903	1760310495	0.911006	34.7305	1.47614	110.692	14.0288	2.20351	2.12023	0.153307	0.383833	0.418769	1.9288	0.931378	0.919696	0.982896	0.972795	-0.0391496	0.109572	0.00718787	1.20115	0.841226	0.50558	0.913189	0.418769	1.08093	3.04551	9.4	0.144615	6.66367	59.2154	1.21515	2.69231	73.4	75.0923
98.nii.gz	0.126096	2.95325	5.15785e+08	0.800484	0.389307	44.4109	729.056	15.2033	27.205	0.247569	0.0523956	729.004	0.325812	1017.7	6.08693	13926202141	0.835277	5075.67	69.8978	8.65442e+06	60035.8	523.305	307.48	0.291229	4.34876	1.10749	286.248	0.881252	0.874021	0.989626	0.979294	-0.275828	0.568234	0.0277072	3.90392	0.735197	1.27233	0.856627	1.12461	207.696	3.99581	44.6506	0.0896598	12.2338	415.968	200.603	215.904	86.3735	339.084
99.nii.gz	0.194305	4.29783	1.15286e+08	0.734132	0.490414	37.4663	919.697	26.2935	47.4399	0.349259	0.0803111	919.617	0.510379	1033.18	5.66738	3112726484	0.824417	14186.1	88.7623	2.28812e+07	133491	1015.84	821.032	0.083152	7.6904	0.900013	731.751	0.87052	0.861603	0.983678	0.972753	-0.218901	0.412942	0.0148696	5.52122	0.730783	1.04941	0.850604	0.900013	459.219	3.75498	11.2407	0.104081	10.5922	89.037	563.684	600.917	74.2963	674.213
100.nii.gz	0.0600053	0.444798	2.96251e+08	0.181875	0.122135	54.8696	13.6862	0.423457	0.526749	0.109698	0.0287048	13.6575	0.0629986	1000.42	6.79928	7998786523	0.953593	2.07101	1.07302	0.4144	0.185901	0.107114	0.102304	0.0124215	0.0673706	0.31173	0.0961852	0.972137	0.969808	0.991382	0.984904	-0.022117	0.0622446	0.0368037	1.0351	0.902843	0.367395	0.949391	0.317491	0.0523546	3.34583	34.1284	0.115299	7.16508	282.264	0.0429944	1.10473	94.1081	94.375
101.nii.gz	0.117144	1.99048	2.35906e+08	0.494727	0.544712	116.678	281.076	3.82441	6.19816	0.317411	0.0509013	281.025	0.273476	1004.06	9.99865	6369455271	0.884506	480.791	3.96003	100657	1865.03	41.597	37.7295	0.0661823	1.28529	0.789192	35.6281	0.909442	0.902663	0.992632	0.984264	-0.101328	0.25112	0.0390719	1.69359	0.780766	0.911657	0.881705	0.793363	19.8316	3.64047	22.9915	0.0982541	10.136	206.974	18.9065	21.5855	88.2393	108.825
102.nii.gz	0.0545504	63.7013	2.31656e+08	1.39066	0.529515	37.6298	1454.68	46.5659	79.9558	0.210545	0.0302437	1454.65	3.90663	1063.03	5.63119	6254706904	0.697228	34728.1	444.973	262775536	878935	3879.54	2823.45	0.0999906	16.8984	1.8508	2469.07	0.759883	0.748202	0.978909	0.961274	-0.419775	0.762789	0.0340793	11.962	0.536854	2.15902	0.725991	1.87283	1675.75	4.12309	22.0146	0.107388	11.9104	142.932	1382.57	1486.21	59.4195	1544.95
103.nii.gz	0.0606687	0.820058	1.78192e+08	0.173334	0.272679	48.8094	13.89	0.538186	0.606296	0.172984	0.0518116	13.8382	0.127464	1000.54	6.66294	4811187867	0.955877	2.79437	1.0552	0.324359	0.172067	0.0978276	0.10231	0.0613936	0.0551955	0.208027	0.0978276	0.980255	0.977114	0.991944	0.988557	-0.00309989	0.0271642	0.0139703	1.0276	0.93864	0.239665	0.968362	0.208027	0.0500344	3.30588	20.3708	0.114443	7.01326	170.146	0.0714872	1.15169	97.7978	97.9494
104.nii.gz	0.444388	3.23909	2.87774e+08	0.487699	1.01608	78.7344	131.253	3.01881	3.58815	0.874684	0.2362	131.017	0.535761	1003.1	8.53302	7769905920	0.879236	157.081	2.40173	9571.54	254.544	8.57009	5.16297	0.0410966	0.385167	0.564653	4.94652	0.941385	0.935828	0.995326	0.989945	-0.056905	0.149705	0.0475785	1.23003	0.828531	0.665986	0.908867	0.573226	3.43327	3.45871	35.1538	0.122916	6.95403	251.462	6.08359	7.93357	41.7063	48.7028
105.nii.gz	0.351178	7.38677	1.48184e+08	0.938678	1.18109	106.69	1171.86	16.1912	27.3678	0.855534	0.269077	1171.59	0.769272	1021.54	9.88305	4000962804	0.765523	10903.3	37.9149	2.44026e+07	100805	499.433	406.55	0.164343	3.13631	0.844178	376.544	0.888258	0.883287	0.99559	0.990814	-0.16635	0.329404	0.0981942	2.79801	0.705786	1.03974	0.82997	0.872911	226.496	3.48484	19.5211	0.137473	5.91073	108.704	435.183	451.183	35.7746	486.085
106.nii.gz	0.0299063	138.715	1.63361e+08	2.10236	8.4606	12.0838	644.662	49.6796	77.5279	0.382075	0.00787869	644.654	15.3936	1057.78	3.11624	4410734763	0.521768	17080.5	135.764	1.19261e+07	103428	1379.14	1337.5	0.0145547	17.2565	3.01364	1033.32	0.562822	0.537103	0.948054	0.913172	-0.279941	0.823045	0.0869859	11.1399	0.246222	3.62767	0.483459	3.07054	679.16	4.24988	20.6301	0.141302	9.9893	76.1781	675.698	789.719	40.4658	962.952
107.nii.gz	0.9826	222.889	1796152022	5.1289	118.472	52.5173	2046.18	86.3567	81.2196	44.6225	0.0345281	2046.14	51.5563	1093.18	4.56937	48496104595	0.0740851	14873.7	405.35	3.9079e+07	129624	1262.5	872.683	0.17517	17.8406	5.39602	551.909	0.2231	0.165651	0.995248	0.960744	-0.301231	0.974195	0.108915	17.404	0.0106203	8.60506	0.0822786	6.17581	533.795	6.44764	601.881	0.400453	3.84313	111.35	593.461	911.216	8.35063	1088.48
108.nii.gz	0.0388966	6.90696	2.68796e+08	0.867323	0.73694	97.7391	637.907	9.26327	15.7253	0.205442	0.0288218	637.878	0.667391	1010.96	9.47004	7257482545	0.78739	3424.34	14.495	4.18906e+06	32690.5	282.792	255.412	0.0340488	3.17513	1.3279	244.394	0.846929	0.834971	0.991222	0.983627	-0.0965034	0.353565	0.0833111	2.7064	0.625299	1.56914	0.787512	1.34853	134.551	3.90892	24.4677	0.093033	12.2618	207.084	135.728	143.057	80.0266	222.357
109.nii.gz	0.0590044	0.371129	1.96276e+08	0.184542	0.0806998	116.446	49.9255	0.694999	1.05156	0.103927	0.0334996	49.892	0.0476943	1000.7	10.1709	5299445031	0.959704	16.3649	1.15231	72.0025	8.44391	1.06639	1.07958	-0.00543524	0.147449	0.198629	1.05398	0.978763	0.975997	0.99357	0.991239	-0.0406939	0.052895	0.00465014	1.07453	0.947288	0.227111	0.973137	0.200249	0.536492	3.43378	21.7041	0.110735	8.46335	188.102	0.538395	1.71939	118.071	118.791
110.nii.gz	0.0534637	10.5662	2.60074e+08	0.9572	0.202022	231.119	1802.33	13.4016	23.4603	0.107413	0.0181666	1802.32	0.494232	1019.95	14.934	7022010849	0.782496	13315.1	19.4157	7.96252e+07	223772	679.207	643.769	0.159313	3.10818	1.1561	630.426	0.860761	0.84584	0.997416	0.993949	-0.369991	0.647438	0.031098	3.09522	0.687686	1.45302	0.824294	1.24744	330.744	3.90464	25.64	0.10256	12.6694	195.624	530.634	543.536	83.768	634.312
111.nii.gz	0.0116488	0.714956	1.32281e+08	0.192513	0.248186	84.9995	64.0952	1.04332	1.65693	0.0777626	0.00844368	64.0868	0.126787	1001.06	8.83841	3571577912	0.955234	38.5149	1.31456	235.989	22.8176	2.56018	2.71081	0.133241	0.314564	0.310685	2.56018	0.961069	0.957152	0.989708	0.985094	-0.004931	0.0420193	0.0108864	1.15728	0.906717	0.359365	0.951319	0.310685	1.31775	3.38598	14.6212	0.110767	8.09848	126.091	1.35049	2.65909	98.3485	100.008
112.nii.gz	0.0543564	25.9096	4.49557e+07	1.53197	5.13055	33.9198	2081.74	64.0819	112.409	0.597121	0.0543564	2081.69	3.58897	1117.48	5.73263	1213804362	0.537037	116500	31.0498	9.52083e+08	2.55455e+06	8240.83	9499.1	0.074549	24.3505	1.62898	8235.43	0.663881	0.630297	0.97258	0.968985	-0.245834	0.593045	0.151032	13.3411	0.352859	2.16512	0.536148	1.71226	4434.98	3.20129	6.72222	0.186728	4.83333	19.3333	4655.79	4841.06	23.6111	4864.17
113.nii.gz	0.0689173	0.534978	2.24162e+08	0.41174	0.120696	112.561	1986.55	20.2109	38.472	0.104388	0.0529745	1986.5	0.0620552	1033.17	10.1451	6052370693	0.907392	26607.3	197.227	4.62197e+08	969568	2313.5	1622.75	0.16812	5.87505	0.521978	1573.64	0.94018	0.938418	0.994001	0.990876	-0.151763	0.265281	0.0281607	4.44154	0.855321	0.603507	0.923477	0.527689	984.063	3.42109	24.7238	0.117732	8.0634	190.552	1060.69	1085.5	95.3524	1179.94
114.nii.gz	0.0612594	1.93741	1.46437e+08	0.467663	0.261098	67.8393	743.778	12.6415	23.2663	0.172113	0.0222763	743.756	0.189563	1015.5	7.77101	3953809958	0.890994	5806.46	27.1184	7.54645e+06	45140.2	326.28	249.342	0.184698	2.5704	0.424578	238.525	0.947861	0.946158	0.993035	0.989137	-0.0797213	0.156001	0.0188934	2.47516	0.877966	0.496748	0.935418	0.433368	143.905	3.6411	13.9577	0.098294	10.6241	126.521	229.638	241.352	93.4085	333.887
115.nii.gz	1.44861	318.976	8.36073e+08	5.88021	204.658	3.49085	797.416	167.007	101.745	174.688	0.0412519	797.375	78.8545	1173.62	0.512157	22573969847	0.0309595	15481.2	1232.81	5.70254e+06	9592.23	1360.82	1098.28	0.111481	25.3419	5.72063	449.385	0.129774	0.0795289	0.96236	0.873709	-0.550973	0.998996	0.0507763	34.1508	0.00465168	8.30467	0.0359255	6.40569	614.774	6.56181	380.608	0.627031	1.08737	18.7924	617.097	1768.06	3.10873	2288.41
116.nii.gz	0.11011	0.452077	202126802	0.0450363	0.110125	47.9061	5.75124	0.313634	0.237713	0.175233	0.0684674	5.68277	0.0555565	1000.31	6.3406	5457423654	0.990148	0.36535	1.0141	0.012606	0.0129492	0.0137103	0.0141037	0.377464	0.0141037	0.094847	0.0137103	0.992948	0.992948	0.997179	0.995299	-0.00134407	0.0120614	0.0141037	1.00705	0.972383	0.108951	0.985896	0.094847	0.0069535	3.46451	19.8911	0.0984707	8.11087	200.01	0.00492599	1.01485	106.337	106.351
117.nii.gz	0.486268	2.85748	4.614e+07	0.258019	0.875993	13.514	9.83613	1.51814	1.12528	0.875973	0.28824	9.54789	0.401225	1001.52	3.26635	1245778849	0.916824	3.95863	1.12402	0.0534385	0.0588352	0.0979589	0.124021	0.1613	0.124021	0.458821	0.0979589	0.937989	0.937989	0.975196	0.95866	-0.0217136	0.110386	0.124021	1.06201	0.791051	0.582842	0.875979	0.458821	0.055495	2.89509	7.04348	0.153119	4.41777	42.1739	0.0415879	1.13043	42	42.1304
118.nii.gz	0.0988142	56.7764	2.38858e+08	3.1959	23.8661	51.8839	2681.93	68.7239	103.299	8.60622	0.0468497	2681.88	10.4165	1112.48	6.87786	6449164823	0.207496	95435.2	908.068	2636848958	4.35967e+06	9019.3	6506.17	0.0683421	21.2534	3.53846	5961.01	0.423092	0.362232	0.986087	0.973214	-0.328426	0.915662	0.213027	14.8239	0.057881	5.20527	0.194117	3.94039	3881.37	5.06901	33.1969	0.172005	5.91731	40.0466	3817.36	4023.5	17.1554	4061.86
119.nii.gz	0.0158933	154.623	1015376583	2.8632	52.1903	67.7666	1526.15	50.0256	70.2352	0.159247	0.00313911	1526.15	31.159	1058.64	6.85849	27415167745	0.436989	18171	298.868	1.68898e+08	468834	2061.46	1343.08	0.227924	11.1617	2.95951	1209.96	0.65646	0.632524	0.99084	0.972063	-0.522064	0.964164	0.0466727	10.7323	0.363962	3.85681	0.598824	3.25473	851.134	5.27574	121.04	0.133598	16.5732	395.912	720.939	837.656	50.0751	2194.02
120.nii.gz	0.0550408	2.94906	1.14415e+08	0.600825	0.447908	53.0397	56.472	1.79781	2.59619	0.202091	0.0550408	56.417	0.312887	1001.82	6.61741	3089199569	0.834718	39.7281	1.54438	208.308	18.0209	2.12028	1.84498	-0.000956793	0.386594	0.88078	1.65339	0.898361	0.888678	0.991	0.975875	-0.0668468	0.212269	0.101146	1.20908	0.702931	1.05221	0.834484	0.878547	0.991316	3.65761	11.7018	0.102647	10.4918	95.1579	1.41336	2.96491	67.6667	69.6316
121.nii.gz	0.118444	0.858678	9.46723e+07	0.368741	0.171329	36.9589	2034.54	53.7567	102.39	0.186672	0.0623605	2034.48	0.0942728	1101.7	5.99377	2556153016	0.901052	103345	709.15	2241581903	4.03886e+06	8753.5	6552.26	0.296489	16.5036	0.39959	6142.32	0.935545	0.932145	0.98001	0.979339	-0.163897	0.219839	0.00205068	10.947	0.862844	0.491033	0.926449	0.421328	3826.44	3.0824	11.641	0.149244	5.65023	70.2821	4116.61	4252.72	67.6154	17061.5
122.nii.gz	0.338674	348.505	3.64955e+08	5.20303	268.965	2.90083	712.8	158.284	137.209	134.304	0.0527463	712.747	111.856	1169.13	0.763644	9853773110	0.0848518	25250	1216.52	1.51315e+07	59537.5	2351.28	1912.96	0.102196	32.7456	5.27443	832.073	0.166445	0.125671	0.926601	0.833926	-0.625849	0.998787	0.0454689	33.2286	0.0165463	6.77528	0.0882757	5.60893	1066.06	6.06189	130.288	0.487971	2.13954	22.6554	1005.32	2044.24	5.41199	2479.51
123.nii.gz	0.0329145	1.46867	3.94225e+08	0.458085	0.298249	309.39	1921.09	9.28732	17.0239	0.133837	0.0258763	1921.06	0.187006	1014.55	16.993	10644081016	0.898697	10647.8	8.94734	1.04978e+08	282482	838.033	842.114	0.0050721	3.74956	0.834573	821.611	0.910547	0.904808	0.996815	0.993346	-0.0580466	0.195706	0.0387611	2.89182	0.783652	0.95181	0.884113	0.835923	420.037	3.61021	40.3159	0.105264	9.69174	344.201	425.209	432.898	95.2663	527.164
124.nii.gz	0.0823446	0.691918	1.38902e+08	0.180706	0.296111	126.733	2255.4	18.6427	35.7386	0.209501	0.0823446	2255.32	0.128056	1037.67	11.2071	3750361958	0.95433	39129.1	8.71288	5.73875e+08	1.31299e+06	3111.83	3218.49	-0.016092	7.53189	0.3373	3112.31	0.947457	0.944146	0.992096	0.991231	-0.0443853	0.0839823	0.000404593	4.78103	0.889727	0.404177	0.942237	0.347922	1582.58	3.11831	16.6589	0.129139	5.68235	123.109	1564.97	1586.6	90.9225	1682.11
125.nii.gz	0.0482278	0.35088	3.25837e+08	0.264312	0.0839673	106.645	104.023	1.24999	2.13254	0.0850527	0.028358	103.994	0.0436806	1001.29	9.87636	8797590367	0.945486	72.851	1.52735	1814.63	80.2321	4.38119	3.6883	0.045539	0.297674	0.369394	3.58967	0.96461	0.960784	0.994675	0.990682	-0.0754567	0.135248	0.0143693	1.1618	0.908182	0.418639	0.952686	0.371326	2.01737	3.39043	37.6892	0.115967	7.40435	307.283	2.65846	4.09846	109.197	112.295
126.nii.gz	0.064507	0.413294	1.7008e+08	0.0520461	0.0927998	49.3188	5.05595	0.235536	0.221758	0.100023	0.0266711	5.02928	0.0530706	1000.24	6.51818	4592163878	0.988304	0.306103	1.01065	0.00972844	0.009945	0.0104129	0.0106529	0.456151	0.0106529	0.0744208	0.0104129	0.994674	0.994674	0.997869	0.996449	-0.000976529	0.00909833	0.0106529	1.00533	0.979054	0.0850737	0.989347	0.0744208	0.00526645	3.41969	18.4353	0.108443	7.68706	168.012	0.00584775	1.01765	96.0471	96.0647
127.nii.gz	0.146834	15.2185	3.91741e+07	1.05864	2.03063	16.4535	428.578	25.0347	42.7424	0.580968	0.11693	428.462	1.39665	1028.96	3.88132	1057700540	0.706355	8063.14	42.5141	3.84136e+06	43459.5	772.507	852.168	-0.0516447	11.716	1.31691	674.464	0.728285	0.708712	0.937087	0.924256	-0.162459	0.427255	0.0431804	7.20852	0.499551	1.63621	0.680698	1.31691	406.169	3.2322	5.75676	0.155588	7.2637	26.1351	318.169	351.622	44.2432	394.865
128.nii.gz	0.589241	354.525	1.01929e+08	2.01247	8.21068	8.20114	945.832	99.417	152.945	1.44345	0.368531	945.463	59.1405	1121.78	2.46852	2752093735	0.518061	49669.9	1266.07	1.00499e+08	386156	4668.05	2749.12	0.131107	26.5444	1.97432	1919.66	0.603182	0.587628	0.946269	0.907312	-0.404596	0.686421	0.0386714	23.333	0.357728	2.40908	0.565233	1.97432	1854.29	4.08329	13.7901	0.170248	6.48041	41.963	1981.83	2403.85	21.2222	2424.07
129.nii.gz	3.32488	126.072	3.38767e+08	4.80722	65.2308	34.6123	786.397	60.0244	46.3734	40.5867	0.151721	786.246	27.4085	1062.65	4.3182	9146720442	0.0482667	5573.06	168.28	4.17621e+06	32635.2	493.554	495.645	-0.00828208	13.2646	4.6852	318.526	0.194521	0.122063	0.984517	0.929907	-0.435434	0.991223	0.114231	12.9845	0.00670752	7.45639	0.0256404	5.3251	247.3	5.8408	131.547	0.438489	0.735822	14.48	222.654	380.073	3.25333	486.24
130.nii.gz	0.127762	199.478	4.0021e+08	2.26855	6.96018	36.9826	2118.82	82.5574	129.145	0.365537	0.0547299	2118.76	28.4728	1120.08	5.62489	10805680876	0.549061	82647.5	1525.87	1818763958	3.59173e+06	9494.31	5131.1	0.28223	22.4246	2.7201	4558.4	0.664761	0.647476	0.982236	0.963504	-0.577176	0.932877	0.0422688	19.5009	0.393359	3.24637	0.620919	2.83764	3656.35	4.78136	36.9624	0.11587	15.3372	175.15	3295.19	3595.71	58.3856	3664.55
131.nii.gz	0.151841	2.23033	2.03291e+08	0.520386	0.576659	170.789	493.069	5.04311	8.36857	0.373881	0.0713686	492.997	0.309336	1005.68	12.6312	5488855098	0.884557	1286.01	2.92113	597957	6284.55	72.5493	73.2584	0.0558882	1.33573	0.737672	70.6218	0.910528	0.899817	0.995952	0.990492	-0.112059	0.209665	0.0112858	1.70213	0.799141	0.848222	0.891972	0.738221	36.4519	3.56198	21.9751	0.109329	9.29626	177.796	50.6138	54.0945	85.7065	138.801
132.nii.gz	0.150217	0.635528	1.29171e+08	0.130894	0.159257	101.48	28.6419	0.660167	0.730095	0.251079	0.09235	28.5495	0.0788977	1000.66	9.66004	3487624147	0.969353	6.86353	1.09947	8.72051	1.72989	0.369017	0.343293	0.246433	0.0856659	0.209169	0.330783	0.97903	0.977252	0.994078	0.991139	-0.0446527	0.0637569	0.0198779	1.04481	0.936462	0.242126	0.967043	0.209169	0.178078	3.35561	14.4574	0.112073	7.00883	125.047	0.199387	1.29457	94.845	95.1395
133.nii.gz	0.0994005	218.536	1.65458e+08	2.31366	11.1634	9.76218	528.059	44.4189	68.2576	0.648915	0.0466003	528.013	15.2709	1050.26	2.78683	4467361596	0.461067	12241.5	107.424	5.23613e+06	53967.3	1003.7	1045.76	-0.0266909	16.625	3.29166	756.014	0.516425	0.484991	0.937442	0.898639	-0.274038	0.841025	0.110863	10.5904	0.190776	3.97662	0.419235	3.31723	512.365	4.24302	25.72	0.171467	9.80196	69.16	485.424	578.74	35.88	614.1
134.nii.gz	0.101638	149.991	1.11513e+08	2.66332	27.7616	19.5418	560.347	37.3806	51.7054	2.49483	0.0611343	560.286	22.8176	1040.5	3.54193	3010845419	0.354887	6489.98	84.7172	2.88976e+06	29045.2	540.864	547.575	0.00687688	12.637	3.23525	360.271	0.459346	0.420963	0.968189	0.916296	-0.390509	0.917839	0.0935752	8.93808	0.148158	4.13149	0.34094	3.37346	272.11	4.63908	17.8738	0.173532	8.63757	36.5534	259.255	326.718	27.1359	356.816
135.nii.gz	0.132345	1.09069	2.51973e+08	0.29037	0.203903	144.856	179.209	1.84909	2.83793	0.254184	0.0587677	179.15	0.122442	1001.94	11.6211	6803268507	0.930033	174.529	1.54887	11695.2	365.615	12.3389	12.4516	-0.00601295	0.494325	0.422369	12.1521	0.959238	0.956912	0.994355	0.991543	-0.0637814	0.123902	0.034342	1.25013	0.880796	0.491536	0.937973	0.430608	6.19764	3.43984	27.7092	0.110395	8.47079	233.438	6.69951	8.31474	103.359	110.745
136.nii.gz	0.12962	0.622774	2.14278e+08	0.0857701	0.190805	195.87	52.7543	0.64356	0.728636	0.223101	0.0682039	52.6861	0.0880763	1000.65	13.7262	5785516028	0.981439	13.2659	1.09876	79.0284	8.06579	0.850456	0.867945	0.143886	0.0987645	0.149285	0.850456	0.985581	0.984888	0.996024	0.994822	-0.00205228	0.0186927	0.0133854	1.04938	0.957243	0.171131	0.978154	0.149285	0.4296	3.51941	20.9907	0.0980872	8.38117	210.028	0.46932	1.57477	78.3458	78.9206
137.nii.gz	0.0743509	119.514	1.55425e+08	2.45586	21.359	37.2013	1198.26	48.2889	71.5254	0.727813	0.0317823	1198.23	18.2008	1057.43	5.17421	4196480851	0.444853	19257.4	132.97	5.01242e+07	254032	1956.43	2117.3	-0.0273363	20.2779	3.38529	1659.47	0.475992	0.443438	0.975139	0.93809	-0.33317	0.882693	0.0919202	12.6899	0.168462	4.08717	0.390038	3.45887	1018.43	4.39534	24.1655	0.173852	7.80653	61.8345	765.479	873.849	26.6259	899.604
138.nii.gz	0.086517	0.328012	1.68368e+08	0.157537	0.076492	141.61	104.226	1.06054	1.74317	0.135336	0.0579259	104.168	0.0398567	1001.1	11.5527	4545939817	0.964711	69.1144	1.42037	2265.05	118.009	6.61713	6.89144	-0.0173653	0.420369	0.28033	6.61713	0.964434	0.960009	0.991458	0.988249	-0.0040442	0.0360386	0.00208199	1.21018	0.918884	0.322241	0.958089	0.28033	3.37714	3.15301	21.7619	0.129535	5.51857	162.071	2.50393	3.85119	84.1786	87.0298
139.nii.gz	0.339446	4.33052	2.67547e+08	0.602806	0.77401	91.5693	138.202	2.83391	3.56594	0.645171	0.162939	138.039	0.559971	1002.9	9.08603	7223759891	0.837046	138.668	1.45544	1865.74	86.9298	4.71416	4.77132	0.0129703	0.390038	0.673256	4.54855	0.928424	0.92221	0.995892	0.989746	-0.0525049	0.172468	0.070931	1.20447	0.78117	0.815828	0.881287	0.695642	2.37137	3.70943	25.4737	0.0957657	9.2285	222.654	5.35095	7.20301	49.594	56.5188
140.nii.gz	0.182647	54.8783	7.23263e+07	1.62186	4.38234	18.7166	373.143	21.9858	34.012	0.583419	0.182647	372.961	5.92705	1023.82	3.80582	1952809249	0.594623	3751.78	29.7151	789849	11505.1	257.92	248.629	0.0272301	7.28907	2.39988	192.827	0.614186	0.58279	0.968659	0.930577	-0.269038	0.74253	0.0688091	5.1788	0.312429	2.93366	0.539702	2.4393	126.637	3.98811	8.44928	0.122453	14.833	41.029	148.057	174.826	65.058	249.319
141.nii.gz	0.216185	13.6767	8.4649e+07	1.14321	1.51039	64.4805	1188.5	25.9345	44.0061	0.739489	0.0999212	1188.4	1.57882	1035.14	7.72031	2285523365	0.70165	18964.8	16.6883	7.41559e+07	336964	1750.44	1915.55	-0.0466595	11.6672	1.7242	1738.38	0.738951	0.720603	0.98179	0.968831	-0.133113	0.461108	0.0829766	6.9194	0.467534	2.06197	0.673995	1.73596	916.497	3.64154	9.48101	0.120013	11.6026	55.4304	754.453	789.848	66.0633	854.911
142.nii.gz	0.116805	1.5631	1.97803e+08	0.470198	0.280843	34.4802	58.9233	2.00521	3.08931	0.219169	0.0532523	58.87	0.173312	1002.04	5.57473	5340689827	0.882811	63.3668	1.74295	421.451	40.5551	4.58744	4.30813	0.0122775	0.543849	0.724675	3.98671	0.919016	0.912159	0.981041	0.971848	-0.0731773	0.178894	0.0505162	1.29065	0.785612	0.849338	0.8847	0.732816	2.22389	3.70556	18.5228	0.0940246	11.238	173.914	2.23819	3.91371	95.934	100.766
143.nii.gz	0.0938444	0.353619	3.13147e+08	0.298228	0.100829	151.066	183.881	1.75616	2.99713	0.15072	0.0445475	183.836	0.0435339	1001.84	11.5222	8454966458	0.937069	160.582	1.68883	7478.91	247.871	10.0485	9.9433	0.00771611	0.550369	0.471776	9.53583	0.950257	0.944468	0.994933	0.989613	-0.0364874	0.0949533	0.0104853	1.27915	0.880048	0.534306	0.93747	0.471776	4.99796	3.58768	32.25	0.103365	9.16404	292.365	6.13871	7.82372	104.853	111.676
144.nii.gz	0.309281	193.78	1.39121e+08	2.84794	56.708	14.6249	1731.21	131.77	198.366	2.15499	0.128615	1731.08	32.235	1197.6	3.60997	3756268735	0.34382	153334	2392.62	2665515642	5.30829e+06	14381.3	8024.62	0.167923	30.0064	2.66093	6917.6	0.582584	0.554104	0.963735	0.94857	-0.513428	0.89311	0.0971742	24.527	0.263204	3.37904	0.482	2.83297	5601.49	4.75046	16.7938	0.173132	13.577	33.3505	6130.1	6862.44	39.6186	113672
145.nii.gz	0.139485	72.9814	2.58336e+08	2.10068	6.82845	22.0304	550.773	27.7383	42.3276	0.63638	0.0726855	550.7	8.1067	1031.07	4.26763	6975071770	0.529476	6864.99	97.9576	7.85211e+06	60887	701.867	522.992	0.112132	9.76435	3.0625	421.598	0.591322	0.560017	0.970733	0.93806	-0.272904	0.816629	0.0949475	7.09192	0.263302	3.68499	0.503383	3.12199	306.215	4.1999	35.6831	0.146844	9.69012	128.663	272.782	312.893	39.7819	352.21
146.nii.gz	0.0589796	0.185928	1.05182e+08	0.0776195	0.055378	102.985	76.8821	0.840807	1.44841	0.0879509	0.0370841	76.8451	0.0240202	1000.87	10.0981	2839927022	0.981134	55.6055	1.23435	698.064	47.9573	3.40685	3.51521	0.453604	0.234347	0.101264	3.40685	0.985353	0.984446	0.992692	0.99244	-0.00153136	0.0133705	6.94e-05	1.11717	0.969476	0.116887	0.984377	0.101264	1.73051	3.22368	13.0571	0.124354	6.38313	103.019	2.12245	3.42857	96.9048	99.3333
147.nii.gz	0.150177	0.812672	7.11452e+07	0.106792	0.294893	64.3019	34.571	1.01347	1.22471	0.332741	0.113034	34.458	0.12325	1001.02	7.83266	1920919577	0.972228	16.6679	1.15445	26.2067	4.61835	0.87215	0.926729	0.525199	0.154455	0.142157	0.87215	0.977935	0.974953	0.989097	0.988119	-0.00293293	0.02218	0.000715069	1.07723	0.950789	0.167899	0.974258	0.142157	0.44972	3.00013	10.6901	0.150565	5.62587	69.0282	0.499901	1.67606	91.2535	91.9296
148.nii.gz	0.217156	6.31883	4.00338e+08	0.995342	0.491228	158.617	2025.41	21.902	38.5659	0.394797	0.142196	2025.27	0.498242	1033.23	12.1536	10809136178	0.793892	23285.4	49.6095	1.29464e+08	327350	979.861	859.398	0.126891	4.4404	1.28865	833.533	0.857224	0.846272	0.997144	0.991869	-0.35942	0.625018	0.0304497	4.03193	0.689574	1.51083	0.828269	1.32263	459.815	4.00282	36.3067	0.0968178	11.588	297.709	930.518	957.864	73.3467	1046.58
149.nii.gz	0.0678893	1.0473	1.64074e+08	0.458635	0.168636	41.9796	118.269	3.17937	5.47341	0.123335	0.0227866	118.247	0.117284	1003.29	6.07275	4429994377	0.893109	219.279	5.3497	16742.8	554.005	22.0463	10.3931	0.400593	0.700813	0.501266	9.64377	0.937377	0.93009	0.988395	0.98131	-0.283518	0.36604	0.00593014	1.51752	0.859221	0.587668	0.925145	0.512814	8.10984	3.49782	17.8834	0.109714	8.76367	145.577	8.08837	10.4785	86.4847	95.9632
150.nii.gz	0.0305221	0.232794	8.6195e+07	0.182606	0.0619602	66.1396	60.6924	1.10946	1.92811	0.0697559	0.0198315	60.6726	0.0312273	1001.13	7.85357	2327265338	0.9543	47.4289	1.35258	374.555	30.3325	2.71649	2.47756	0.495107	0.242122	0.173454	2.3475	0.975224	0.972371	0.991543	0.989337	-0.0797164	0.0667823	0.000847878	1.12895	0.945429	0.201888	0.971566	0.173454	1.29851	3.17757	11.5581	0.134397	7.24229	82.0698	1.82585	3.23256	90.3488	92.5814
151.nii.gz	0.498294	17.6629	1.71094e+08	1.29575	1.73442	42.5543	358.698	11.3521	16.9461	1.30333	0.338478	358.36	2.00384	1012.18	5.94953	4619549544	0.668328	1684.5	8.66096	292078	5376.99	121.553	122.086	0.0027487	3.31777	1.62734	108.039	0.770196	0.744489	0.984386	0.967936	-0.162116	0.505196	0.070287	2.81032	0.499263	1.98102	0.697985	1.67419	60.9097	4.05785	16.7126	0.100075	10.0209	111.611	66.1853	75.0778	40.7006	115.102
152.nii.gz	0.322713	84.6222	8.60018e+08	3.53665	33.6737	216.143	3134.27	42.8403	52.2077	9.94389	0.137732	3134.13	16.5921	1058.9	13.5936	23220479767	0.208709	33759	216.75	1273308773	1.61355e+06	2750.38	2221.37	0.078481	11.5191	4.02599	2082.81	0.430815	0.372534	0.996496	0.984927	-0.254234	0.906538	0.13941	9.0215	0.0800513	6.06278	0.267322	4.5355	1242.94	5.61632	159.196	0.207556	12.9411	160.08	1347.47	1431.83	28.2907	4590.49
153.nii.gz	0.122088	11.2466	2.63929e+08	1.27032	2.27363	107.044	634.451	9.92111	15.1034	0.604228	0.0223205	634.429	1.73752	1011.43	9.94916	7126094263	0.657262	3041.59	9.16599	2.54434e+06	21564.8	207.482	202.62	0.036241	3.00666	1.79566	190.29	0.769312	0.746204	0.992863	0.983195	-0.160793	0.551644	0.144618	2.66618	0.442894	2.2898	0.655251	1.916	102.525	4.14431	23.9922	0.0929932	12.1478	169.574	120.442	128.101	57.7364	190.442
154.nii.gz	0.0384554	15.7688	1.25931e+08	0.930093	0.197178	27.0738	269.757	10.9433	18.9164	0.0720458	0.0223231	269.734	0.557	1011.84	4.86217	3400138611	0.772887	1823.37	12.4139	363780	6961.96	172.351	171.816	0.00482266	4.5534	1.46009	149.389	0.798916	0.782254	0.965161	0.948278	-0.158005	0.447859	0.0307896	3.44849	0.587154	1.70955	0.761581	1.47258	86.0418	3.82848	12.561	0.102122	13.5631	95.065	70.4649	79.9593	89.0976	168.789
155.nii.gz	0.0175452	25.0276	1.23936e+08	0.936834	0.114229	52.0426	1579.33	35.4679	62.617	0.0428223	0.00560159	1579.32	1.32119	1056.67	7.09808	3346283712	0.765603	44350.7	342.548	5.50331e+08	1.19509e+06	3121.53	1992.63	0.226613	8.06783	1.02511	1874.98	0.853373	0.841854	0.989662	0.984686	-0.418422	0.638323	0.0130146	6.48492	0.686443	1.25482	0.825003	1.08891	1278.54	3.73626	11.4324	0.102995	11.0574	84.982	1764.2	1828.2	71.5045	7360.22
156.nii.gz	0.134496	0.427424	1.26803e+08	0.140899	0.103534	115.302	2080.7	18.8982	36.5783	0.204832	0.0911591	2080.61	0.049196	1036.63	10.6761	3423670790	0.966533	36444.9	17.6446	3.17892e+08	779912	1979.97	1993.9	0.150006	5.26711	0.210855	1935.37	0.968666	0.967818	0.994192	0.993152	-0.0799715	0.0634763	3.91e-05	3.66077	0.93748	0.243076	0.967779	0.210855	993.466	3.5294	11.8305	0.100259	8.85636	114.051	1457.22	1479.5	101.864	1580.36
157.nii.gz	0.11289	1.54973	2.93115e+08	0.389853	0.384349	107.472	418.528	4.83356	8.29834	0.300066	0.0548348	418.473	0.217244	1005.36	9.659	7914097842	0.912747	1049.98	4.25271	537704	6974.42	100.03	97.3181	0.00738227	1.61362	0.500119	94.1486	0.947263	0.944803	0.9921	0.988296	-0.0378823	0.109938	0.0242718	1.84706	0.869981	0.568076	0.932044	0.500119	49.337	3.54612	31.531	0.108728	8.95334	264.697	41.1401	44.569	91.9517	135.521
158.nii.gz	0.144337	0.522552	1.63833e+08	0.107761	0.124374	155.789	284.106	2.3041	3.91262	0.213817	0.102027	284.004	0.0602911	1002.55	12.3604	4423497484	0.975686	498.393	1.59734	80417.1	1477.79	28.399	29.26	0.376088	0.597341	0.142407	28.399	0.980329	0.978889	0.99533	0.994134	-0.002051	0.0183192	0.000252279	1.29867	0.958427	0.163766	0.978642	0.142407	14.4148	3.24225	19.4908	0.119575	5.85908	159.037	19.3905	21.3129	89.3067	109.62
159.nii.gz	0.213137	1.79629	2.36411e+08	0.45697	0.406789	86.9581	471.734	6.45305	11.1375	0.366454	0.0776399	471.656	0.229064	1007.29	8.80073	6383086068	0.89998	1690.01	15.681	1.3324e+06	13760.5	166.999	125.306	0.167947	2.08362	0.571004	119.63	0.936023	0.931854	0.991078	0.986118	-0.234902	0.3652	0.0162912	2.22051	0.853262	0.649281	0.922994	0.572276	73.0764	3.49451	25.7124	0.110354	9.12863	209.695	67.1665	71.8455	95.6266	166.472
160.nii.gz	0.107019	1.35025	278652909	0.381017	0.42878	108.351	219.912	2.81929	4.5268	0.277148	0.0713378	219.841	0.206882	1002.98	9.93291	7523628542	0.915521	320.643	1.92434	27104.2	725.298	21.6618	22.0572	-0.0122907	0.794085	0.550092	21.1968	0.943684	0.938592	0.992989	0.988412	-0.0384529	0.114277	0.024813	1.40106	0.855976	0.625545	0.924546	0.550092	10.9297	3.54905	28.1769	0.101722	9.13394	253.599	12.3704	14.4765	96.3574	109.834
161.nii.gz	0.653991	153.899	3.2937e+08	1.92181	5.03763	10.9927	559.106	42.9583	69.2657	1.60877	0.348278	558.758	8.04596	1049.56	3.01788	8893002521	0.540609	13811.5	258.104	1.59227e+07	107995	998.226	202.439	0.390692	4.48402	1.93782	171.887	0.736499	0.717141	0.98786	0.970501	-0.294455	0.688561	0.16817	6.06098	0.405397	2.4336	0.620136	2.02372	300.166	4.35387	37.1605	0.124283	8.2087	161.642	549.517	634.786	27.6689	826.565
162.nii.gz	0.0809165	0.571388	1.80762e+07	0.309543	0.198754	16.0346	33.2323	2.08556	3.46075	0.242075	0.0638673	33.1685	0.0898834	1002.11	3.87564	4.88057e+08	0.895062	57.1094	1.38956	36.7063	6.69654	1.84568	2.33736	0.578989	0.38956	0.239554	1.84568	0.944349	0.936828	0.972502	0.970034	-0.0114099	0.0577768	0.00180352	1.19478	0.890633	0.304481	0.935073	0.239554	1.04576	2.6416	3.11111	0.17284	5.20988	16.1111	1.88889	3.66667	55.7778	58.4444
163.nii.gz	0.916133	264.288	4.38799e+08	4.66274	142.116	5.73722	628.219	87.0495	92.9491	24.9846	0.174718	628.044	63.2455	1093.45	1.68277	11847584357	0.121621	13962.2	559.867	8.31651e+06	65746.4	1489.91	680.463	0.367997	16.4477	4.79197	405.859	0.290459	0.240443	0.964978	0.899483	-0.552977	0.995483	0.12743	18.6103	0.0330297	6.55994	0.150391	5.34496	542.593	5.95802	124.177	0.338357	4.55142	44.6349	555.169	877.21	10.4986	1147.63
164.nii.gz	0.0498844	65.0209	3.14079e+08	1.81857	3.54154	48.9504	1882.33	51.2165	85.1158	0.506787	0.023393	1882.31	6.32387	1078.54	6.68968	8480135305	0.59155	58199.7	219.31	6.40363e+08	1.75528e+06	5562.39	5326.53	0.0232354	19.7913	2.32702	4877.28	0.712659	0.694249	0.979151	0.967532	-0.328795	0.803273	0.0922178	11.9911	0.415329	2.79411	0.638986	2.39705	2722.23	4.40431	28.8667	0.106914	14.4464	159.719	2322.34	2444.16	62.4148	2508.25
165.nii.gz	0.0700998	0.433631	1.09291e+08	0.0752683	0.113664	105.638	102.464	1.28621	2.08866	0.137539	0.0406314	102.424	0.0599237	1001.33	10.1973	2950856269	0.98182	95.4006	1.48947	3150.08	165.529	9.26312	9.78948	0.448962	0.489474	0.140501	9.26312	0.976692	0.975587	0.98836	0.988062	-0.00270852	0.0210605	6.12e-05	1.24474	0.953026	0.164974	0.975526	0.140501	4.76315	3.02264	17.5872	0.16135	4.62671	107.018	3.63606	5.0367	72.6514	76.6881
166.nii.gz	0.0479711	0.523263	2.2976e+08	0.233961	0.128572	157.852	181.217	1.57139	2.6802	0.100792	0.0292422	181.188	0.0729146	1001.66	12.1005	6203516163	0.948437	172.902	1.70962	15224.7	467.651	16.2771	16.9355	-0.0165053	0.682469	0.449023	16.1872	0.950781	0.945895	0.992637	0.988434	-0.0165221	0.0744487	0.0167164	1.34274	0.877008	0.513247	0.935776	0.449023	8.30315	3.62231	21.3493	0.0932286	10.0788	217.192	6.81551	8.41921	97.4891	104.908
167.nii.gz	0.137011	198.093	4.06598e+08	1.98404	3.77634	11.6822	652.38	43.3617	70.2365	0.45564	0.0425593	652.337	14.0298	1049.71	3.01993	10978153679	0.598461	13288.7	257.897	1.87673e+07	127099	1393.5	818.297	0.269667	12.3013	2.58558	633.935	0.686655	0.667844	0.965688	0.936002	-0.38806	0.860141	0.0388196	10.0603	0.42258	3.03628	0.643146	2.64628	552.948	4.61769	41.7154	0.11305	15.0991	220.832	527.012	616.415	61.7751	677.808
168.nii.gz	0.0733747	0.748496	1.76461e+08	0.15153	0.164383	168.265	144.55	1.24892	1.94753	0.1559	0.0384121	144.511	0.0901083	1001.31	12.8419	4764444208	0.966296	119.337	1.30153	5391.74	196.504	7.37749	7.5392	0.0671495	0.301534	0.192746	7.37749	0.979811	0.978152	0.99531	0.994206	-0.00244442	0.0231707	0.00960256	1.15077	0.947082	0.219799	0.972946	0.192746	3.72917	3.65392	15.9091	0.0903926	10.3687	170.068	4.47831	5.875	127.648	132.523
169.nii.gz	0.0445561	211.229	324470242	2.43619	66.0942	12.203	1775.09	152.783	231.974	0.0922665	0.0307734	1775.06	41.7373	1231.35	3.26707	8760696533	0.471308	187307	2051.99	2102460762	4.42416e+06	13655.4	9130.83	0.0824893	33.0744	2.37521	7657.58	0.676533	0.659974	0.960464	0.94516	-0.459833	0.780305	0.0167339	25.2239	0.422827	2.90413	0.638202	2.50953	5696.56	4.68945	24.4766	0.114377	15.1461	100.86	7491.59	8477.38	56.972	74916.5
170.nii.gz	0.089165	16.0722	1.5609e+08	0.914748	0.237923	123.618	1884.73	25.0106	44.2227	0.174037	0.0439599	1884.69	0.484932	1037.54	10.7347	4214442955	0.792438	25839.4	89.1198	1.78559e+08	475130	1451.95	1216.4	0.121326	6.0978	1.12642	1165.46	0.844946	0.831473	0.995247	0.98845	-0.331563	0.604177	0.00577643	4.96797	0.689852	1.31854	0.826256	1.13599	667.086	3.84826	14.4759	0.0998335	11.991	114.903	1027.47	1062.08	78.7793	1139.86
171.nii.gz	0.915626	476.648	5.18153e+08	3.67428	163.87	9.42481	1640.56	126.613	164.416	5.5195	0.445797	1640.12	107.326	1146.78	2.11883	13990127980	0.250689	45852.7	1775.17	9.88545e+07	492281	5415.98	1422.52	0.582574	19.8065	4.13756	1009.67	0.42609	0.392274	0.98842	0.94983	-0.48965	0.980046	0.107927	27.1331	0.112606	5.20131	0.315682	4.42696	1709.62	5.53417	89.3959	0.226893	7.9823	98.7716	1831.23	2503.81	19.5838	4427.16
172.nii.gz	0.506591	53.1712	3.20367e+08	2.49364	15.7931	5.19156	117.137	14.7078	17.1219	2.88551	0.247793	116.889	10.707	1014.95	1.71377	8649915051	0.348807	487.869	20.4933	10768.1	514.793	51.8118	23.0305	0.378739	2.71219	2.81724	15.5949	0.581206	0.535293	0.967367	0.914732	-0.247136	0.836751	0.21733	3.62629	0.165319	4.34081	0.383946	3.36273	18.7106	5.10078	33.1029	0.10644	15.951	108.479	18.7256	31.5563	45.5852	149.949
173.nii.gz	0.0120321	22.3582	2.25684e+08	1.13076	0.143805	21.0505	162.385	7.93773	13.5125	0.0373675	0.00481279	162.38	1.17191	1008.26	4.12319	6093479120	0.749168	657.988	17.9833	68062.6	1874.9	73.838	35.0323	0.302582	2.06076	1.38314	29.5742	0.828969	0.811766	0.977733	0.957316	-0.435654	0.713926	0.0258434	2.70782	0.641567	1.72683	0.792693	1.47848	27.2176	4.04222	20.6937	0.0932148	15.316	166.315	25.0067	31.2117	93.4234	129.851
174.nii.gz	0.110876	101.745	1.10762e+08	1.88552	8.41892	6.71424	217.131	25.6956	38.2135	0.336063	0.0610223	217.07	16.6398	1027.07	2.18857	2990566485	0.556281	2822.02	83.0629	457270	8688	321.134	162.295	0.293576	6.32857	2.08134	118.374	0.687124	0.666757	0.942322	0.906973	-0.499935	0.800931	0.0280574	6.42253	0.423131	2.53083	0.644843	2.16192	120.857	4.26115	13.3429	0.127075	16.3615	58.4095	110.369	145.8	65.0952	237.324
175.nii.gz	0.0127452	0.0919891	1.18028e+08	0.0705018	0.028181	90.413	5.71921	0.116849	0.154876	0.0294049	0.0081548	5.71105	0.0133484	1000.12	9.09465	3186745576	0.983194	0.30488	1.01741	0.0153309	0.0158045	0.0168604	0.0174071	0.375773	0.0174071	0.112898	0.0168604	0.991296	0.991296	0.996519	0.994198	-0.00170889	0.0148993	0.0174071	1.0087	0.966006	0.130305	0.982593	0.112898	0.00856688	3.24854	14.2373	0.120655	6.74145	116.017	0.00840276	1.02542	97.1525	97.178
176.nii.gz	0.145604	91.6346	1.55414e+08	2.30016	12.4156	16.293	427.459	29.0558	42.3561	1.43051	0.0815626	427.377	10.7905	1031.74	3.5852	4196186994	0.458623	5525.88	74.9405	2.10294e+06	26593.6	533.947	485.707	0.0517921	11.0018	3.15895	358.279	0.520021	0.481721	0.955076	0.912102	-0.381041	0.901905	0.0993069	7.75405	0.190124	3.92059	0.417178	3.26751	254.913	4.59077	19.5616	0.133984	9.27416	66.9589	219.715	262.411	30.7123	295.945
177.nii.gz	0.208569	120.149	3.93578e+08	1.64994	1.42473	23.098	2096.29	98.0696	168.299	0.596491	0.0976251	2096.2	7.84334	1166.99	4.62791	10626605016	0.636283	156105	2595.89	5705988861	8.63739e+06	15814.7	6998.71	0.298095	21.801	2.02845	6457.25	0.755881	0.742407	0.978342	0.969006	-0.299301	0.715871	0.0695848	18.5672	0.489304	2.43038	0.694092	2.12965	5703.35	4.35867	28.481	0.0985501	14.2216	183.886	6237.01	6653.65	70.8616	87293.5
178.nii.gz	0.138296	201.662	3.61086e+08	2.14758	4.8619	23.1987	1171.3	54.025	82.5384	0.495236	0.0549226	1171.25	32.026	1062.26	3.82536	9749329847	0.564277	17425.9	367.131	2.76876e+07	177256	1842.57	984.779	0.318794	12.289	2.55201	827.981	0.682047	0.664697	0.986635	0.959552	-0.538356	0.930678	0.024182	12.1551	0.422106	3.05953	0.646229	2.65792	706.837	4.48957	38.525	0.120391	15.1062	180.569	690.201	824.181	64.1937	1166.97
179.nii.gz	0.0586131	0.450714	1.2138e+08	0.236321	0.174717	117.794	138.125	1.49135	2.47783	0.118641	0.028237	138.097	0.0929695	1001.57	10.7805	3277262606	0.93566	156.374	1.67139	10033.6	388.643	15.9192	16.7487	0.05284	0.671395	0.420634	15.9192	0.951398	0.950611	0.988898	0.986928	-0.00879136	0.0659096	0.0530678	1.3357	0.857317	0.496573	0.924061	0.420634	8.16698	3.44424	12.7355	0.105252	8.32812	113.215	5.98812	7.54545	88.438	94.9835
180.nii.gz	0.107305	0.503978	4.10231e+07	-3.2e-16	0.100896	16.2841	2.18289	0.281372	0.211489	0.155744	0.0493133	2.13358	0.0540641	1000.28	3.75408	1107623235	1	0.172003	1	0	0	0	0	1	0	-3.2e-16	0	1	1	1	1	0	0	0	1	1	-3.2e-16	1	-3.2e-16	0	3.20295	5	0.121951	6.28792	41	0	1	73.0488	73.0488
181.nii.gz	0.115449	220.996	2.82751e+08	2.00718	16.3128	14.365	1879.93	138.189	221.14	0.321503	0.0520643	1879.88	30.659	1219.9	3.60151	7634287695	0.547978	192692	3835.59	5787534912	9.71032e+06	20702.5	8650.78	0.342451	29.3789	2.12931	7697.53	0.711757	0.696216	0.966823	0.95397	-0.526321	0.873504	0.0162455	27.4093	0.44819	2.62974	0.66326	2.29461	7338.33	4.80995	17.9684	0.0945706	18.6835	104.116	7671.04	8479.1	71.2842	207974
182.nii.gz	0.72086	4.78594	2.23465e+08	0.64878	1.13473	101.96	313.524	5.21983	6.73354	1.22258	0.298862	313.225	0.669858	1005.56	9.61011	6033564008	0.815114	688.453	3.83203	183630	3207.96	63.1519	61.795	0.0331968	1.52496	0.941571	58.5126	0.88205	0.877473	0.990699	0.984457	-0.131008	0.353291	0.136065	1.79987	0.657325	1.19749	0.801337	0.995228	31.2367	3.47357	26.819	0.121353	6.7246	180.14	27.1159	30.0724	45.4344	74.8326
183.nii.gz	0.309579	51.9268	4.85845e+08	3.15756	37.4347	2.58242	96.4803	21.9388	19.0971	17.0649	0.0874971	96.3928	15.965	1022.17	0.674673	13117806594	0.193405	468.417	29.883	4872.07	143.523	44.7628	27.3192	0.245136	3.65351	3.35842	13.7463	0.434534	0.364398	0.944756	0.864411	-0.170544	0.80713	0.198413	5.0286	0.0568486	5.76055	0.207011	4.13096	18.0205	5.20385	85.4301	0.183721	6.80256	89.9333	17.9462	42.9247	18.3333	146.92
184.nii.gz	0.0902928	1.76864	2.16798e+08	0.383712	0.441287	144.909	125.17	1.80157	2.63741	0.261075	0.0473294	125.123	0.229718	1001.84	11.2377	5853536209	0.909979	86.3814	1.46261	2335.79	98.82	4.95915	5.05873	-0.0136183	0.414047	0.607053	4.83615	0.934473	0.924992	0.995489	0.988371	-0.0447316	0.150401	0.0251111	1.21406	0.829278	0.706892	0.909659	0.616551	2.50447	3.40223	25.6204	0.118613	7.92284	196.556	3.3912	4.9537	87.9259	91.8796
185.nii.gz	0.0840689	0.67685	113643475	0.366846	0.160089	106.662	531.286	6.05657	11.0906	0.173548	0.0560433	531.23	0.0771799	1007.31	10.209	3068373825	0.913106	2524.05	2.32579	1.04293e+06	10126.1	102.992	106.241	0.0830151	1.29661	0.459471	102.898	0.941305	0.933594	0.995227	0.992623	-0.0584853	0.0985467	0.00663235	1.65096	0.863474	0.531476	0.927995	0.459471	52.3082	3.50136	12.3214	0.110013	9.33673	102.268	100.426	105.018	102.321	206.339
186.nii.gz	0.0866876	0.913419	7.11284e+07	0.213294	0.224368	63.191	33.197	0.896025	1.16644	0.232661	0.0461135	33.1508	0.109682	1000.9	7.74759	1920466770	0.944852	15.5818	1.15878	19.5647	3.49294	0.702215	0.764893	0.440136	0.158777	0.30567	0.702215	0.963905	0.961565	0.990692	0.985981	-0.00700306	0.0504087	0.038115	1.07939	0.893058	0.363427	0.942242	0.30567	0.366777	3.17032	9.61972	0.135489	5.68895	67.0845	0.511406	1.71831	74.0423	74.7606
187.nii.gz	0.102769	8.04963	4.01194e+08	0.997852	0.40388	33.3225	461.768	13.9347	24.2148	0.227024	0.0494767	461.719	0.551563	1015.55	5.32118	10832239604	0.79182	3283.52	41.0672	1.78827e+06	21407.9	320.219	216.372	0.19424	4.16237	1.37182	197.104	0.846556	0.835201	0.983362	0.970159	-0.316473	0.647184	0.0298582	3.7753	0.667796	1.59917	0.815198	1.4048	134.148	3.82664	43.3496	0.111439	10.7415	308.018	129.162	142.524	79.3033	238.01
188.nii.gz	0.0617957	101.254	2.92191e+08	1.14784	0.254751	12.717	1942.06	140.177	246.666	0.122418	0.0272537	1942.03	7.11599	1236.85	3.39338	7889165597	0.715139	229794	5243.78	7530552284	1.25052e+07	28273	12619.3	0.305188	36.5358	1.31318	11066.4	0.824129	0.818963	0.955633	0.949241	-0.437611	0.708447	0.0144444	32.9494	0.62508	1.6518	0.785404	1.46294	10223.1	4.07506	18.6126	0.097448	11.9127	136.592	9175.04	10011.8	79.5654	223998
189.nii.gz	0.484869	10.9668	1.39798e+08	1.16796	1.20362	14.324	433.631	25.6084	43.7344	0.930347	0.334117	433.297	1.21283	1029.11	3.5292	3774541406	0.710399	7201.78	95.6952	4.79686e+06	45974.8	616.638	377.184	0.194555	6.40302	1.31758	314.335	0.812898	0.802931	0.968198	0.955064	-0.357135	0.624281	0.0802297	5.44107	0.594033	1.58189	0.759675	1.33729	248.456	3.84483	15.5909	0.118113	9.5978	93.7727	284.415	318.886	44.5152	362.402
190.nii.gz	0.546958	2.89081	1.58577e+08	0.409694	0.681528	84.9982	47.4484	1.81644	1.57518	0.893642	0.306182	47.1422	0.340611	1001.83	8.38395	4281589593	0.890562	18.21	1.17537	32.4777	3.66226	0.550756	0.492016	-0.00187646	0.1413	0.449899	0.455183	0.95458	0.950477	0.996513	0.989037	-0.0326013	0.101527	0.052434	1.07505	0.854026	0.533378	0.922285	0.453465	0.260693	3.63315	15.9494	0.100945	9.79539	140.709	0.634233	1.91772	67.6709	68.5886
191.nii.gz	0.464029	4.00801	5.31903e+08	0.690984	0.815871	262.178	1277.38	8.17395	13.1596	0.752928	0.261889	1277.12	0.49729	1010.41	15.1212	14361368655	0.839383	4511.47	4.62541	4.40642e+06	23269	163.387	163.03	0.0203984	1.99691	1.08623	157.486	0.885559	0.875042	0.998143	0.993838	-0.104172	0.338567	0.0641414	2.03782	0.70752	1.27185	0.839411	1.1025	81.6044	3.65287	56.4856	0.108418	9.08728	437.319	179.839	185.651	70.4434	255.129
192.nii.gz	0.0272444	36.0243	1.35953e+08	1.12226	0.452559	36.7882	995.653	31.1864	54.2566	0.137028	0.0243933	995.628	1.54374	1038.75	5.50859	3670730883	0.749433	15646.7	57.6215	2.01212e+07	121762	934.376	843.989	0.0329591	8.25234	1.19361	768.92	0.835962	0.827997	0.986017	0.971434	-0.269508	0.531514	0.0222591	5.68664	0.670921	1.38709	0.815524	1.20261	444.591	3.98125	13.6508	0.10834	12.7926	94.4286	621.819	672.5	72.7937	744.294
193.nii.gz	0.250726	95.1629	1.76221e+08	2.06548	13.0043	61.3464	1881.93	50.0933	76.2029	0.838709	0.156782	1881.77	15.9538	1073.21	7.50225	4757979437	0.512752	49078.3	549.642	8.87627e+08	1.74146e+06	4298.44	2646.87	0.238661	12.7922	2.41383	2438.76	0.649936	0.618646	0.989234	0.976326	-0.49897	0.874012	0.0578456	10.9411	0.347141	3.07967	0.575036	2.60436	1736.33	4.46071	18.1895	0.118886	14.6447	78.451	1959.75	2075.49	54.9216	7741.69
194.nii.gz	0.259149	118.089	2.17779e+08	2.03497	6.15149	18.4909	1075.97	58.2443	93.1573	1.2273	0.165929	1075.8	12.2555	1073.44	3.93851	5880040105	0.517371	32390.2	320.043	9.25318e+07	443838	3121.19	2701.08	0.0706679	21.5128	2.76784	2191.67	0.602748	0.579406	0.962119	0.934506	-0.33701	0.844193	0.0888729	14.0917	0.290785	3.33149	0.524569	2.83561	1455.57	4.52734	22.2487	0.117718	11.5867	97.7831	1291.29	1444.05	38.418	1667.03
195.nii.gz	0.192482	25.3498	1.27437e+08	1.26204	2.60255	10.9571	63.8229	5.61894	7.45188	0.611605	0.0875845	63.7354	2.53487	1005.69	2.83275	3440805866	0.628622	137.318	5.00145	1289.96	97.3224	13.3741	11.4832	0.0581212	1.80181	1.96703	8.08308	0.692035	0.656655	0.949935	0.904741	-0.143082	0.554683	0.144532	2.11148	0.344245	2.54666	0.56378	2.08183	6.21432	3.86179	13.2063	0.104812	10.7027	79.2063	5.14966	8.77778	55.5714	69.7143
196.nii.gz	0.114649	0.88427	1.17963e+08	0.151558	0.377652	106.003	2292.57	21.7927	42.0514	0.287481	0.0824316	2292.49	0.168443	1045.11	10.2469	3185008773	0.963477	48192.4	11.913	8.63508e+08	1.97162e+06	4752.32	4988.9	0.29391	10.913	0.204804	4752.32	0.969507	0.968103	0.988134	0.988077	-0.0035891	0.0292098	0.00253566	6.45649	0.934784	0.23873	0.966075	0.204804	2435.3	3.33572	11.8333	0.109568	7.38889	104.056	1924.16	1951.81	107.389	2058.2
197.nii.gz	0.302832	2.62499	4.6155e+07	0.301497	0.757066	35.8437	25.8913	1.67609	1.61412	0.758577	0.219676	25.6717	0.419281	1001.68	5.65234	1246184851	0.915879	14.4539	1.32364	19.9586	4.44285	1.23477	1.43731	0.184232	0.323637	0.456894	1.23477	0.930988	0.923849	0.975957	0.968229	-0.0143049	0.088829	0.0474457	1.16182	0.819688	0.557796	0.899098	0.456894	0.66802	2.36845	10.8261	0.23535	2.75236	42.1304	0.548204	1.82609	49.3478	50.1739
198.nii.gz	0.0743309	904.663	759294837	3.80248	106.616	7.65347	1891.14	235.919	342.014	7.02694	0.0291109	1891.11	109.932	1341.37	2.4504	20500960598	0.2359	271781	3383.44	3464809139	6.95731e+06	24811.4	21752.3	0.068263	78.8229	4.93626	15438.2	0.333304	0.300915	0.912902	0.87439	-0.374209	0.967124	0.0915363	50.9661	0.0638165	6.02723	0.234324	5.11656	11640.9	5.50479	103.005	0.244087	6.81557	99.5498	10865.6	13156.8	17.8531	77877.4
199.nii.gz	0.115589	0.635732	1.46028e+08	0.11948	0.182978	118.56	589.983	5.71305	10.6146	0.190003	0.0680875	589.915	0.0863985	1007.02	10.6025	3942755061	0.972512	2624.35	6.5654	1.96909e+06	16156	139.524	125.656	0.577296	1.1668	0.0853088	122.45	0.98804	0.987889	0.99526	0.994754	-0.077943	0.0441059	2.72e-06	1.62036	0.976248	0.0974228	0.987886	0.0853088	66.2951	3.25628	17.5833	0.122106	6.45293	140.042	103.426	107.708	84.9722	191.681
200.nii.gz	0.0469884	1.0563	7.60111e+07	0.525092	0.250698	68.8627	1153.12	18.542	34.2323	0.151093	0.0469884	1153.07	0.11927	1027.48	8.20674	2052299288	0.866898	18281.6	25.9258	8.66846e+07	401012	2057.67	2196.28	0.0611715	10.414	0.843639	2005.29	0.861978	0.848559	0.979115	0.975689	-0.11802	0.263119	0.0141334	6.29674	0.718261	1.00669	0.836948	0.843639	1063.49	3.46581	9.05556	0.125772	8.78627	62.4167	727.457	748.847	70.5833	818.431
201.nii.gz	0.0501999	41.2244	267765177	1.17985	0.380326	39.3597	726.16	21.2472	36.9154	0.10429	0.0272411	726.133	1.26025	1024.72	5.68959	7229659779	0.738931	7113.63	31.9332	6.14276e+06	49982.5	525.1	492.692	0.0496979	6.59182	1.52907	443.762	0.809587	0.798963	0.984827	0.968653	-0.25865	0.612154	0.0391813	4.76016	0.604855	1.784	0.774573	1.54336	254.448	4.1612	24.4039	0.0957017	12.7003	188.427	282.383	308.855	64.7098	377.976
202.nii.gz	0.159785	1.05957	8.74788e+07	0.271051	0.149458	84.0656	176.332	2.57213	4.29265	0.211967	0.139375	176.193	0.0876019	1002.75	9.08999	2361928717	0.93262	353.048	1.41187	9397.03	277.435	8.71004	8.72862	0.293305	0.293279	0.236102	8.28002	0.974677	0.973268	0.996475	0.995309	-0.0462693	0.0686848	0.0267095	1.14984	0.922249	0.276874	0.959228	0.236102	4.35967	3.32373	10.2184	0.117453	7.13621	81.1379	13.9472	16.0115	74.6782	89.6897
203.nii.gz	0.0194293	0.831284	1.8684e+08	0.385824	0.177078	81.8584	1723.86	22.543	43.0403	0.0712191	0.0129886	1723.84	0.0969407	1039.23	8.93961	5044671348	0.910054	34404.1	38.0756	2.95456e+08	874555	2703.25	2689.12	-0.0015126	8.36072	0.615255	2593.56	0.928142	0.923997	0.988517	0.987175	-0.0816043	0.190242	0.0316282	5.2795	0.824959	0.708147	0.907108	0.615255	1348.09	3.4821	19.2543	0.111297	8.54208	157.439	1370.03	1399.61	83.2197	1481.83
204.nii.gz	0.187933	272.137	379377897	3.65602	105.529	7.43194	788.924	73.37	93.8281	3.14959	0.0511444	788.873	60.1075	1080.42	2.01416	10243203218	0.284014	15193.5	290.48	1.12349e+07	79466.3	1377.04	1180.89	0.07296	20.6474	4.41199	748.757	0.394818	0.360174	0.961887	0.901956	-0.404426	0.965488	0.072294	15.4967	0.103902	5.47387	0.310179	4.59816	639.484	5.41945	66.2123	0.20373	9.59031	92.3046	602.146	837.037	25.4185	997.591
205.nii.gz	0.0780884	44.6296	3.33587e+08	1.35915	0.893482	32.9611	761.434	26.2583	44.331	0.240885	0.019184	761.415	2.79608	1030.72	5.1735	9006840299	0.713315	9171.82	112.157	1.12287e+07	81635.2	809.91	531.114	0.215324	7.62941	1.88837	465.103	0.767832	0.752986	0.98413	0.964262	-0.343969	0.750759	0.0298694	6.2601	0.546765	2.20328	0.733716	1.9221	335.256	4.23486	30.7898	0.0980567	13.4493	223.981	363.694	400.889	70.707	527.213
206.nii.gz	0.479468	6.13477	1.48837e+08	0.705594	1.55687	67.9533	65.0529	2.80494	2.73988	1.16459	0.275105	64.7778	0.877324	1002.82	7.30772	4018605984	0.778305	39.3972	1.47753	203.964	17.6729	2.04925	2.26503	-0.068029	0.447173	0.993717	2.02006	0.874158	0.862628	0.992192	0.975239	-0.0401552	0.216617	0.137054	1.23234	0.630104	1.24907	0.784138	1.02255	1.07857	3.62004	15.9865	0.108017	7.95051	115.189	1.45083	3.0473	42.8243	45.277
207.nii.gz	1.22313	54.8701	4.09482e+08	3.70882	23.7456	226.083	1473.16	33.2427	23.4554	23.549	0.0752388	1473.08	10.5556	1036.7	13.9465	11056009520	0.09444	7164.98	112.957	8.60262e+07	276804	1005.02	792.78	0.123341	7.02098	3.43209	741.505	0.359387	0.274731	0.99471	0.981247	-0.206538	0.876326	0.227364	7.70154	0.0162289	6.50327	0.0632828	4.36038	449.451	5.40813	103.341	0.271237	2.48684	35.9816	285.867	337.738	7.76115	439.459
208.nii.gz	0.0564253	0.392735	8.40523e+07	0.0931713	0.106849	58.4398	7.83766	0.310683	0.328688	0.1213	0.0326121	7.80505	0.0536979	1000.31	7.17173	2269411318	0.976474	0.812205	1.04339	0.0342497	0.0361277	0.0408516	0.0433881	0.0545722	0.0433881	0.244914	0.0408516	0.978306	0.978306	0.991322	0.985537	-0.00489496	0.0373785	0.0433881	1.02169	0.917029	0.288302	0.956612	0.244914	0.0210599	3.16537	11.1429	0.132653	6.37245	82.0238	0.011763	1.03571	93.9286	93.9643
209.nii.gz	0.0848364	23.9458	2.4364e+08	1.04901	0.348562	16.8762	176.943	9.26058	15.6541	0.227466	0.0425486	176.901	1.22416	1009.66	3.65401	6578270969	0.765795	805.914	15.8771	70801.2	1951.82	77.1849	45.1697	0.234026	2.47749	1.4225	38.7117	0.82157	0.804544	0.97476	0.953135	-0.286734	0.625375	0.0162321	2.76242	0.632956	1.69602	0.793758	1.47122	30.5886	3.91246	25.5439	0.106878	12.6914	183.025	31.3218	38.8326	80.2887	118.121
210.nii.gz	0.0815808	0.651043	6.42749e+07	0.231872	0.133991	61.1852	107.893	2.05567	3.52133	0.177706	0.0433587	107.85	0.0616626	1002.14	7.73406	1735421034	0.938965	179.008	1.8334	5213.4	262.939	14.5397	15.4051	0.136166	0.756477	0.307745	14.271	0.95606	0.954533	0.983258	0.981952	-0.0830668	0.0972458	0.020782	1.38158	0.894242	0.363643	0.944102	0.307745	7.48619	3.1317	9.09375	0.14209	6.38184	60.0938	6.78809	8.59375	81.3125	88.9062
211.nii.gz	0.0501502	1.08572	7.71475e+07	0.297945	0.338409	67.0107	2012.37	29.6936	57.4689	0.163903	0.0417177	2012.33	0.160882	1057.39	8.12457	2082982199	0.915984	57810.6	16.9341	7.84987e+08	2.07505e+06	5952.72	6382.89	-0.030276	15.9341	0.499282	5952.72	0.932371	0.932274	0.9803	0.980136	-0.0119565	0.0838294	0.0564598	8.96707	0.823344	0.595239	0.904044	0.499282	3083.9	3.27668	8.15942	0.118252	7.49506	63.2029	2307.83	2354.83	80.3623	2434.19
212.nii.gz	0.123013	188.923	4.73077e+08	1.55301	0.822512	13.734	2007.82	141.508	241.361	0.272938	0.0625578	2007.75	14.8861	1237.33	3.52583	12773074786	0.648118	227953	4372.95	6834844444	1.1034e+07	23119.8	9464.86	0.258387	28.3548	1.72387	8628.18	0.793466	0.782884	0.96829	0.960122	-0.420352	0.74301	0.0367516	26.9182	0.556133	2.12633	0.741266	1.87619	8146.17	4.46941	27.3107	0.0883841	15.8227	200.269	9096.1	9944.82	82.7023	242262
213.nii.gz	0.133352	1.80656	3.15611e+08	0.470254	0.264292	77.4351	620.945	8.88576	16.032	0.269636	0.0617786	620.883	0.164481	1010.64	8.42901	8521499529	0.899415	3544.65	8.79903	2.31374e+06	20450.1	203.645	190.239	0.0518269	2.31128	0.643823	182.717	0.93206	0.926345	0.992476	0.988406	-0.152281	0.266436	0.0228338	2.21251	0.835848	0.732281	0.912819	0.6451	98.4711	3.72615	31.3495	0.101455	11.4648	277.919	140.577	147.706	112.178	258.883
214.nii.gz	0.536532	5.32773	6.33657e+07	0.707966	1.18149	25.1351	40.1733	2.87944	3.06614	0.94707	0.439569	39.7337	0.72621	1002.9	4.52866	1710873676	0.793903	37.4638	1.58168	92.332	9.57652	1.4776	0.878815	0.150776	0.264842	0.656349	0.685335	0.911448	0.906914	0.992328	0.977487	-0.0697259	0.206457	0.128073	1.17008	0.734289	0.823169	0.841331	0.664499	0.589102	3.1081	9.57143	0.151927	4.3482	50.0159	1.48652	3.22222	26.873	29.0952
215.nii.gz	0.382334	162.341	2.29411e+08	2.15238	5.39392	43.3092	1950.48	61.8223	97.8216	1.49593	0.246221	1950.24	14.371	1081.88	5.71295	6194102624	0.53587	42998.7	470.443	3.73359e+08	871292	3107.68	1834.03	0.14431	15.3063	2.30618	1561.65	0.691396	0.676163	0.990399	0.969208	-0.430698	0.776589	0.0714873	11.2507	0.422803	2.73343	0.636838	2.34321	1235.43	4.59655	25.9796	0.132549	12.8604	105.031	1716.59	1887.32	46.5714	1933.96
216.nii.gz	0.248436	54.7135	7.89828e+08	2.14505	8.35379	14.1985	233.92	14.9225	20.5924	0.99809	0.167016	233.753	8.12135	1015.43	3.14359	21325362294	0.511422	1039.6	16.9142	60431.9	1751.06	83.6306	68.2316	0.102769	3.98621	2.86171	52.1355	0.645602	0.609786	0.975683	0.936165	-0.186712	0.731035	0.0831035	3.60514	0.313162	3.75178	0.554856	3.04159	37.9655	4.85713	80.8903	0.105601	20.3859	391.749	40.2733	53.9517	71.4543	142.014
217.nii.gz	0.174017	552.535	4.74515e+08	3.90056	153.186	9.57687	1442.89	164.968	218.318	9.65502	0.0353524	1442.86	88.9545	1212.06	2.66505	12811910246	0.219968	111937	2419.81	1096126816	2.67528e+06	11091.3	6483.2	0.246526	41.8753	4.47624	4572.98	0.367898	0.335044	0.948258	0.901583	-0.495059	0.983025	0.0855571	34.5906	0.07817	5.68613	0.249377	4.83983	4393.62	5.57809	73.9845	0.229054	7.87946	71.0495	4464.05	5592.63	24.5046	59735
218.nii.gz	0.0397311	102.688	7.94088e+08	1.84895	1.45349	28.3942	709.508	25.1373	40.557	0.128864	0.0125844	709.495	8.82119	1027.6	4.29223	21440379695	0.635652	5061.82	118.595	3.69527e+06	36163.1	550.143	243.994	0.360886	5.85119	2.38401	207.997	0.734418	0.714453	0.990365	0.967257	-0.429397	0.873849	0.0389652	6.27153	0.47741	2.94638	0.688279	2.54526	198.534	4.67699	72.9016	0.0969436	15.96	478.011	198.543	232.98	69.0638	330.27
[truncated: 123 more rows]
[truncated: 1,785 more columns]

## Sheet: Supplementary table5
ID	peri_exponential_firstorder_10Percentile	peri_exponential_firstorder_90Percentile	peri_exponential_firstorder_Energy	peri_exponential_firstorder_Entropy	peri_exponential_firstorder_InterquartileRange	peri_exponential_firstorder_Kurtosis	peri_exponential_firstorder_Maximum	peri_exponential_firstorder_Mean	peri_exponential_firstorder_MeanAbsoluteDeviation	peri_exponential_firstorder_Median	peri_exponential_firstorder_Minimum	peri_exponential_firstorder_Range	peri_exponential_firstorder_RobustMeanAbsoluteDeviation	peri_exponential_firstorder_RootMeanSquared	peri_exponential_firstorder_Skewness	peri_exponential_firstorder_TotalEnergy	peri_exponential_firstorder_Uniformity	peri_exponential_firstorder_Variance	peri_exponential_glcm_Autocorrelation	peri_exponential_glcm_ClusterProminence	peri_exponential_glcm_ClusterShade	peri_exponential_glcm_ClusterTendency	peri_exponential_glcm_Contrast	peri_exponential_glcm_Correlation	peri_exponential_glcm_DifferenceAverage	peri_exponential_glcm_DifferenceEntropy	peri_exponential_glcm_DifferenceVariance	peri_exponential_glcm_Id	peri_exponential_glcm_Idm	peri_exponential_glcm_Idmn	peri_exponential_glcm_Idn	peri_exponential_glcm_Imc1	peri_exponential_glcm_Imc2	peri_exponential_glcm_InverseVariance	peri_exponential_glcm_JointAverage	peri_exponential_glcm_JointEnergy	peri_exponential_glcm_JointEntropy	peri_exponential_glcm_MaximumProbability	peri_exponential_glcm_SumEntropy	peri_exponential_glcm_SumSquares	peri_exponential_gldm_DependenceEntropy	peri_exponential_gldm_DependenceNonUniformity	peri_exponential_gldm_DependenceNonUniformityNormalized	peri_exponential_gldm_DependenceVariance	peri_exponential_gldm_GrayLevelNonUniformity	peri_exponential_gldm_GrayLevelVariance	peri_exponential_gldm_HighGrayLevelEmphasis	peri_exponential_gldm_LargeDependenceEmphasis	peri_exponential_gldm_LargeDependenceHighGrayLevelEmphasis
[truncated: 341 more rows]
[truncated: 1,785 more columns]

[truncated: 5 more sheets: Supplementary table6, Supplementary table7, Supplementary table8, Supplementary table9, Supplementary table10]
